# Supplementary material for: Methyl 6-methoxy­carbonyl­methyl-2-oxo-4-phenyl-1,2,3,4-tetra­hydro­pyrimidine-5-carboxyl­ate
Source: Acta Crystallogr Sect E Struct Rep Online. 2008 Aug 16;64(Pt 9):o1776. doi: 10.1107/S1600536808026135 (PMC2960603; doi:10.1107/S1600536808026135)
Supplement: Supplementary file 1 [file e-64-o1776-sup1.cif]

##############################################################################
###                                                                        ###
###        Electronic paper (Acta Crystallographica Section E)             ###
###                                                                        ###
##############################################################################
#                                                                            #
# This CIF contains the data in a paper accepted for publication in Acta     #
# Crystallographica Section E. It conforms to the requirements of Notes      #
# for Authors for Section E, and has been peer reviewed under the auspices   #
# of the IUCr Commission on Journals.                                        #
#                                                                            #
# Full details of the Crystallographic Information File format               #
# are given in the paper "The Crystallographic Information File (CIF):       #
# a New Standard Archive File for Crystallography" by S. R. Hall, F. H.      #
# Allen and I. D. Brown [Acta Cryst. (1991), A47, 655-685].                  #
#                                                                            #
# The current version of the core CIF dictionary is obtainable from          #
# ftp://ftp.iucr.org/pub/cif_core.dic. The current version number is 2.4.    #
#                                                                            #
# Software is freely available for graphical display of the structure(s) in  #
# this CIF.  For information consult the CIF home page http://www.iucr.org/  #
# cif/home.html                                                              #
#                                                                            #
# This file may be used for bona fide research purposes within the           #
# scientific community so long as proper attribution is given to the journal # 
# article from which it was obtained.                                        #
#                                                                            #
##############################################################################
                                             
data_global
_audit_creation_method     SHELXL-97
_journal_date_recd_electronic     2008-05-29
_journal_date_accepted     2008-08-13
_journal_name_full     'Acta Crystallographica, Section E'
_journal_year     2008
_journal_volume     64
_journal_issue      9
_journal_page_first     o1776
_journal_page_last     o1776
_journal_paper_category     QO
_journal_coeditor_code     BV2102
_publ_contact_author_name     'Dr. Viktor Kettmann'
_publ_contact_author_address
;
      Faculty of Pharmacy
      Comenius University
      Odbojarov 10
      SK-83232 Bratislava
      Slovakia
;
_publ_contact_author_email     kettmann@fpharm.uniba.sk
_publ_contact_author_fax     '0042125262065'
_publ_contact_author_phone     '00421250117254'
_publ_section_title
;\
Methyl
6-methoxycarbonylmethyl-2-oxo-4-phenyl-1,2,3,4-tetrahydropyrimidine-5-\
carboxylate
;
loop_
    _publ_author_name
    _publ_author_footnote
    _publ_author_address
    'Kettmann, Viktor' .
;      Faculty of Pharmacy
       Comenius University
       Odbojarov 10
       SK-83232 Bratislava
       Slovakia
;
    'Sv\<etl\'ik, Jan' .
;      Faculty of Pharmacy
       Comenius University
       Odbojarov 10
       SK-83232 Bratislava
       Slovakia
;
    'Veizerov\'a, Lucia' .
;      Faculty of Pharmacy
       Comenius University
       Odbojarov 10
       SK-83232 Bratislava
       Slovakia
;
data_I
_chemical_name_systematic
;
Methyl 6-methoxycarbonylmethyl-2-oxo-4-phenyl-1,2,3,4-tetrahydropyrimidine-
5-carboxylate
;
_chemical_name_common     ?
_chemical_formula_moiety     'C15 H16 N2 O5'
_chemical_formula_sum     'C15 H16 N2 O5'
_chemical_formula_structural     ?
_chemical_formula_analytical     ?
_chemical_formula_iupac     'C15 H16 N2 O5'
_chemical_formula_weight     304.35
_chemical_melting_point     454
_symmetry_cell_setting     'monoclinic'
_symmetry_space_group_name_H-M     'C 2/c'
_symmetry_space_group_name_Hall     '-C 2yc'
loop_
    _symmetry_equiv_pos_as_xyz
    'x, y, z'
    '-x, y, -z+1/2'
    'x+1/2, y+1/2, z'
    '-x+1/2, y+1/2, -z+1/2'
    '-x, -y, -z'
    'x, -y, z-1/2'
    '-x+1/2, -y+1/2, -z'
    'x+1/2, -y+1/2, z-1/2'
_cell_length_a     23.498(5)
_cell_length_b     12.072(2)
_cell_length_c     10.933(5)
_cell_angle_alpha     90.00
_cell_angle_beta     99.15(2)
_cell_angle_gamma     90.00
_cell_volume     3061.9(16)
_cell_formula_units_Z     8
_cell_measurement_reflns_used     20
_cell_measurement_theta_min     7
_cell_measurement_theta_max     18
_cell_measurement_temperature     296(2)
_exptl_crystal_description     'prism'
_exptl_crystal_colour     'colourless'
_exptl_crystal_size_max     0.30
_exptl_crystal_size_mid     0.25
_exptl_crystal_size_min     0.20
_exptl_crystal_density_diffrn     1.320
_exptl_crystal_density_meas     ?
_exptl_crystal_density_method     'not measured'
_exptl_crystal_F_000     1280
_exptl_absorpt_coefficient_mu     0.100
_exptl_absorpt_correction_type     none
_exptl_absorpt_correction_T_min     ?
_exptl_absorpt_correction_T_max     ?
_diffrn_ambient_temperature     296(2)
_diffrn_radiation_type     MoK\a
_diffrn_radiation_wavelength     0.71073
_diffrn_radiation_source     'fine-focus sealed tube'
_diffrn_radiation_monochromator     graphite
_diffrn_measurement_device_type     'Siemens P4 diffractometer'
_diffrn_measurement_method     \w/2\q
_diffrn_detector_area_resol_mean     ?
_diffrn_reflns_number     5187
_diffrn_reflns_av_R_equivalents     0.0403
_diffrn_reflns_av_sigmaI/netI     0.0366
_diffrn_reflns_theta_min     1.90
_diffrn_reflns_theta_max     30.00
_diffrn_reflns_theta_full     30.00
_diffrn_measured_fraction_theta_max     0.999
_diffrn_measured_fraction_theta_full     0.999
_diffrn_reflns_limit_h_min     -1
_diffrn_reflns_limit_h_max     32
_diffrn_reflns_limit_k_min     -1
_diffrn_reflns_limit_k_max     16
_diffrn_reflns_limit_l_min     -15
_diffrn_reflns_limit_l_max     15
_diffrn_standards_number     3
_diffrn_standards_interval_count     97
_diffrn_standards_interval_time     ?
_diffrn_standards_decay_%     0
_refine_special_details
;
Refinement of <i>F</i>^2^ against ALL reflections. The weighted <i>R</i>-factor
<i>wR</i> and goodness of fit <i>S</i> are based on <i>F</i>^2^, conventional
<i>R</i>-factors <i>R</i> are based on <i>F</i>, with <i>F</i> set to zero for
negative <i>F</i>^2^. The threshold expression of <i>F</i>^2^ >
\s(<i>F</i>^2^) is used only for calculating <i>R</i>-factors(gt) <i>etc</i>.
and is not relevant to the choice of reflections for refinement.
<i>R</i>-factors based on <i>F</i>^2^ are statistically about twice as large
as those based on <i>F</i>, and <i>R</i>- factors based on ALL data will be
even larger.
;
_reflns_number_total     4466
_reflns_number_gt     2308
_reflns_threshold_expression     I>2\s(I)
_refine_ls_structure_factor_coef     Fsqd
_refine_ls_matrix_type     full
_refine_ls_R_factor_all     0.1055
_refine_ls_R_factor_gt     0.0457
_refine_ls_wR_factor_gt     0.0985
_refine_ls_wR_factor_ref     0.1183
_refine_ls_goodness_of_fit_ref     0.902
_refine_ls_restrained_S_all     0.903
_refine_ls_number_reflns     4466
_refine_ls_number_parameters     201
_refine_ls_number_restraints     54
_refine_ls_hydrogen_treatment     constr
_refine_ls_weighting_scheme     calc
_refine_ls_weighting_details
                 'calc w=1/[\s^2^(Fo^2^)+(0.0575P)^2^] where P=(Fo^2^+2Fc^2^)/3'
_atom_sites_solution_hydrogens     geom
_atom_sites_solution_primary     direct
_atom_sites_solution_secondary     difmap
_refine_ls_shift/su_max     0.001
_refine_ls_shift/su_mean     0.000
_refine_diff_density_max     0.132
_refine_diff_density_min     -0.266
_refine_ls_extinction_method     none
_refine_ls_extinction_coef     ?
loop_
    _atom_type_symbol
    _atom_type_description
    _atom_type_scat_dispersion_real
    _atom_type_scat_dispersion_imag
    _atom_type_scat_source
    C C 0.0033 0.0016
; International Tables for Crystallography (1992).
Vol. C, Tables 4.2.6.8 and 6.1.1.4
;
    H H 0.0000 0.0000
; International Tables for Crystallography (1992).
Vol. C, Tables 4.2.6.8 and 6.1.1.4
;
    N N 0.0061 0.0033
; International Tables for Crystallography (1992).
Vol. C, Tables 4.2.6.8 and 6.1.1.4
;
    O O 0.0106 0.0060
; International Tables for Crystallography (1992).
Vol. C, Tables 4.2.6.8 and 6.1.1.4
;
_computing_data_collection     'XSCANS (Siemens, 1991)'
_computing_cell_refinement     'XSCANS (Siemens, 1991)'
_computing_data_reduction     'XSCANS (Siemens, 1991)'
_computing_structure_solution     'SHELXS97 (Sheldrick, 2008)'
_computing_structure_refinement     'SHELXL97 (Sheldrick, 2008)'
_computing_molecular_graphics     'PLATON (Spek, 2003)'
_computing_publication_material     'SHELXL97 (Sheldrick, 2008)'
loop_
    _atom_site_type_symbol
    _atom_site_label
    _atom_site_fract_x
    _atom_site_fract_y
    _atom_site_fract_z
    _atom_site_U_iso_or_equiv
    _atom_site_adp_type
    _atom_site_calc_flag
    _atom_site_refinement_flags
    _atom_site_occupancy
    _atom_site_disorder_assembly
    _atom_site_disorder_group
    N N1 0.44833(5) 0.44128(9) 0.38217(11) 0.0509(3) Uani d U 1 . .
    H H1 0.4615 0.4278 0.4587 0.061 Uiso calc R 1 . .
    C C2 0.44596(5) 0.55052(11) 0.34279(13) 0.0477(3) Uani d U 1 . .
    O O1 0.47167(4) 0.62359(8) 0.40833(10) 0.0628(3) Uani d U 1 . .
    N N3 0.41662(5) 0.56699(9) 0.23011(11) 0.0536(3) Uani d U 1 . .
    H H3 0.4214 0.6292 0.1948 0.064 Uiso calc R 1 . .
    C C4 0.37661(5) 0.48718(11) 0.16121(13) 0.0479(3) Uani d U 1 . .
    H H4 0.3779 0.4979 0.0728 0.058 Uiso calc R 1 . .
    C C5 0.39764(5) 0.37090(11) 0.19483(12) 0.0458(3) Uani d U 1 . .
    C C6 0.43076(5) 0.35337(10) 0.30560(12) 0.0444(3) Uani d U 1 . .
    C C7 0.31513(5) 0.50992(12) 0.18200(12) 0.0473(3) Uani d U 1 . .
    C C8 0.28364(7) 0.59098(14) 0.11197(16) 0.0676(4) Uani d U 1 . .
    H H8 0.2998 0.6291 0.0520 0.081 Uiso calc R 1 . .
    C C9 0.22800(7) 0.61558(16) 0.13099(19) 0.0827(5) Uani d U 1 . .
    H H9 0.2069 0.6696 0.0827 0.099 Uiso calc R 1 . .
    C C10 0.20409(7) 0.56203(17) 0.21879(18) 0.0825(5) Uani d U 1 . .
    H H10 0.1669 0.5795 0.2314 0.099 Uiso calc R 1 . .
    C C11 0.23487(7) 0.48198(19) 0.28903(18) 0.0894(6) Uani d U 1 . .
    H H11 0.2185 0.4444 0.3491 0.107 Uiso calc R 1 . .
    C C12 0.29047(6) 0.45678(16) 0.27056(15) 0.0714(5) Uani d U 1 . .
    H H12 0.3113 0.4028 0.3193 0.086 Uiso calc R 1 . .
    C C13 0.37881(6) 0.28141(13) 0.10727(13) 0.0535(3) Uani d U 1 . .
    O O2 0.39408(5) 0.18597(10) 0.11528(11) 0.0759(4) Uani d U 1 . .
    O O3 0.34141(5) 0.31856(10) 0.01108(10) 0.0760(4) Uani d U 1 . .
    C C14 0.32059(10) 0.23753(17) -0.08185(17) 0.1000(7) Uani d U 1 . .
    H H14A 0.3526 0.2055 -0.1139 0.150 Uiso calc R 1 . .
    H H14B 0.2951 0.2726 -0.1480 0.150 Uiso calc R 1 . .
    H H14C 0.3001 0.1805 -0.0457 0.150 Uiso calc R 1 . .
    C C15 0.45308(6) 0.24370(11) 0.35961(13) 0.0513(3) Uani d U 1 . .
    H H15A 0.4440 0.1867 0.2971 0.062 Uiso calc R 1 . .
    H H15B 0.4947 0.2478 0.3805 0.062 Uiso calc R 1 . .
    C C16 0.42908(6) 0.21132(11) 0.47094(14) 0.0522(3) Uani d U 1 . .
    O O4 0.39511(5) 0.26165(9) 0.51997(10) 0.0646(3) Uani d U 1 . .
    O O5 0.45077(6) 0.11392(10) 0.51199(14) 0.0996(5) Uani d U 1 . .
    C C17 0.43033(14) 0.0714(2) 0.6208(3) 0.1504(12) Uani d U 1 . .
    H H17A 0.4401 0.1224 0.6882 0.226 Uiso calc R 1 . .
    H H17B 0.4481 0.0011 0.6430 0.226 Uiso calc R 1 . .
    H H17C 0.3892 0.0623 0.6035 0.226 Uiso calc R 1 . .
loop_
    _atom_site_aniso_label
    _atom_site_aniso_U_11
    _atom_site_aniso_U_22
    _atom_site_aniso_U_33
    _atom_site_aniso_U_12
    _atom_site_aniso_U_13
    _atom_site_aniso_U_23
    N1 0.0531(6) 0.0410(5) 0.0532(6) -0.0021(5) -0.0084(5) 0.0027(5)
    C2 0.0392(6) 0.0429(7) 0.0574(8) -0.0001(6) -0.0032(6) 0.0048(6)
    O1 0.0607(6) 0.0434(5) 0.0749(7) -0.0039(5) -0.0177(5) -0.0015(5)
    N3 0.0486(6) 0.0447(6) 0.0619(7) -0.0066(5) -0.0078(5) 0.0122(5)
    C4 0.0415(6) 0.0464(7) 0.0527(8) -0.0022(5) -0.0022(5) 0.0035(6)
    C5 0.0368(6) 0.0455(6) 0.0530(7) 0.0002(5) 0.0010(5) 0.0003(5)
    C6 0.0360(6) 0.0407(6) 0.0548(7) 0.0011(5) 0.0017(5) 0.0003(5)
    C7 0.0390(6) 0.0490(7) 0.0490(7) 0.0024(5) -0.0080(5) -0.0046(6)
    C8 0.0557(8) 0.0689(11) 0.0743(10) 0.0115(7) -0.0019(7) 0.0143(8)
    C9 0.0596(9) 0.0825(12) 0.0996(14) 0.0289(9) -0.0070(8) 0.0080(10)
    C10 0.0446(8) 0.1046(15) 0.0955(13) 0.0202(9) 0.0028(8) -0.0154(10)
    C11 0.0569(9) 0.1245(17) 0.0893(13) 0.0169(10) 0.0190(9) 0.0189(11)
    C12 0.0502(8) 0.0883(12) 0.0746(11) 0.0138(8) 0.0064(7) 0.0244(9)
    C13 0.0462(7) 0.0525(8) 0.0594(8) -0.0017(6) 0.0006(6) -0.0029(6)
    O2 0.0868(8) 0.0517(6) 0.0811(8) 0.0034(6) -0.0118(6) -0.0112(5)
    O3 0.0810(8) 0.0686(7) 0.0670(7) 0.0045(6) -0.0236(6) -0.0132(5)
    C14 0.1211(17) 0.0911(14) 0.0731(11) -0.0022(13) -0.0300(11) -0.0234(10)
    C15 0.0430(7) 0.0420(7) 0.0655(8) 0.0065(6) -0.0020(6) 0.0002(6)
    C16 0.0445(7) 0.0347(7) 0.0735(9) -0.0071(6) -0.0023(6) 0.0033(6)
    O4 0.0629(6) 0.0556(6) 0.0764(7) -0.0047(5) 0.0143(5) 0.0000(5)
    O5 0.1040(10) 0.0554(7) 0.1434(12) 0.0181(7) 0.0316(9) 0.0462(8)
    C17 0.172(3) 0.1040(19) 0.187(3) 0.0252(18) 0.065(2) 0.0924(19)
_geom_special_details
;
 All esds (except the esd in the dihedral angle between two l.s. planes)
 are estimated using the full covariance matrix.  The cell esds are taken
 into account individually in the estimation of esds in distances, angles
 and torsion angles; correlations between esds in cell parameters are only
 used when they are defined by crystal symmetry.  An approximate (isotropic)
 treatment of cell esds is used for estimating esds involving l.s. planes.
;
loop_
    _geom_bond_atom_site_label_1
    _geom_bond_atom_site_label_2
    _geom_bond_site_symmetry_2
    _geom_bond_distance
    _geom_bond_publ_flag
    N1 C6 . 1.3739(16) ?
    N1 C2 . 1.3856(17) ?
    N1 H1 . 0.8600 ?
    C2 O1 . 1.2324(16) ?
    C2 N3 . 1.3276(17) ?
    N3 C4 . 1.4677(16) ?
    N3 H3 . 0.8600 ?
    C4 C5 . 1.5139(19) ?
    C4 C7 . 1.5228(18) ?
    C4 H4 . 0.9800 ?
    C5 C6 . 1.3480(19) ?
    C5 C13 . 1.464(2) ?
    C6 C15 . 1.5093(17) ?
    C7 C12 . 1.365(2) ?
    C7 C8 . 1.3824(19) ?
    C8 C9 . 1.388(2) ?
    C8 H8 . 0.9300 ?
    C9 C10 . 1.352(3) ?
    C9 H9 . 0.9300 ?
    C10 C11 . 1.368(3) ?
    C10 H10 . 0.9300 ?
    C11 C12 . 1.387(2) ?
    C11 H11 . 0.9300 ?
    C12 H12 . 0.9300 ?
    C13 O2 . 1.2058(18) ?
    C13 O3 . 1.3362(17) ?
    O3 C14 . 1.4388(19) ?
    C14 H14A . 0.9600 ?
    C14 H14B . 0.9600 ?
    C14 H14C . 0.9600 ?
    C15 C16 . 1.473(2) ?
    C15 H15A . 0.9700 ?
    C15 H15B . 0.9700 ?
    C16 O4 . 1.1957(17) ?
    C16 O5 . 1.3308(17) ?
    O5 C17 . 1.446(3) ?
    C17 H17A . 0.9600 ?
    C17 H17B . 0.9600 ?
    C17 H17C . 0.9600 ?
loop_
    _geom_angle_atom_site_label_1
    _geom_angle_atom_site_label_2
    _geom_angle_atom_site_label_3
    _geom_angle_site_symmetry_1
    _geom_angle_site_symmetry_3
    _geom_angle
    _geom_angle_publ_flag
    C6 N1 C2 . . 123.54(11) ?
    C6 N1 H1 . . 118.2 ?
    C2 N1 H1 . . 118.2 ?
    O1 C2 N3 . . 124.51(13) ?
    O1 C2 N1 . . 120.59(12) ?
    N3 C2 N1 . . 114.84(12) ?
    C2 N3 C4 . . 125.00(11) ?
    C2 N3 H3 . . 117.5 ?
    C4 N3 H3 . . 117.5 ?
    N3 C4 C5 . . 109.05(10) ?
    N3 C4 C7 . . 110.52(11) ?
    C5 C4 C7 . . 114.30(11) ?
    N3 C4 H4 . . 107.6 ?
    C5 C4 H4 . . 107.6 ?
    C7 C4 H4 . . 107.6 ?
    C6 C5 C13 . . 122.87(12) ?
    C6 C5 C4 . . 118.89(11) ?
    C13 C5 C4 . . 118.18(11) ?
    C5 C6 N1 . . 120.05(12) ?
    C5 C6 C15 . . 127.18(12) ?
    N1 C6 C15 . . 112.77(11) ?
    C12 C7 C8 . . 118.39(14) ?
    C12 C7 C4 . . 122.75(12) ?
    C8 C7 C4 . . 118.80(13) ?
    C7 C8 C9 . . 120.14(17) ?
    C7 C8 H8 . . 119.9 ?
    C9 C8 H8 . . 119.9 ?
    C10 C9 C8 . . 120.80(17) ?
    C10 C9 H9 . . 119.6 ?
    C8 C9 H9 . . 119.6 ?
    C9 C10 C11 . . 119.62(17) ?
    C9 C10 H10 . . 120.2 ?
    C11 C10 H10 . . 120.2 ?
    C10 C11 C12 . . 119.97(19) ?
    C10 C11 H11 . . 120.0 ?
    C12 C11 H11 . . 120.0 ?
    C7 C12 C11 . . 121.07(16) ?
    C7 C12 H12 . . 119.5 ?
    C11 C12 H12 . . 119.5 ?
    O2 C13 O3 . . 121.92(14) ?
    O2 C13 C5 . . 127.01(14) ?
    O3 C13 C5 . . 111.07(13) ?
    C13 O3 C14 . . 115.78(13) ?
    O3 C14 H14A . . 109.5 ?
    O3 C14 H14B . . 109.5 ?
    H14A C14 H14B . . 109.5 ?
    O3 C14 H14C . . 109.5 ?
    H14A C14 H14C . . 109.5 ?
    H14B C14 H14C . . 109.5 ?
    C16 C15 C6 . . 113.64(12) ?
    C16 C15 H15A . . 108.8 ?
    C6 C15 H15A . . 108.8 ?
    C16 C15 H15B . . 108.8 ?
    C6 C15 H15B . . 108.8 ?
    H15A C15 H15B . . 107.7 ?
    O4 C16 O5 . . 123.03(15) ?
    O4 C16 C15 . . 127.31(13) ?
    O5 C16 C15 . . 109.66(14) ?
    C16 O5 C17 . . 115.58(17) ?
    O5 C17 H17A . . 109.5 ?
    O5 C17 H17B . . 109.5 ?
    H17A C17 H17B . . 109.5 ?
    O5 C17 H17C . . 109.5 ?
    H17A C17 H17C . . 109.5 ?
    H17B C17 H17C . . 109.5 ?
loop_
    _geom_torsion_atom_site_label_1
    _geom_torsion_atom_site_label_2
    _geom_torsion_atom_site_label_3
    _geom_torsion_atom_site_label_4
    _geom_torsion_site_symmetry_1
    _geom_torsion_site_symmetry_2
    _geom_torsion_site_symmetry_3
    _geom_torsion_site_symmetry_4
    _geom_torsion
    _geom_torsion_publ_flag
    C6 N1 C2 O1 . . . . -166.61(13) ?
    C6 N1 C2 N3 . . . . 10.7(2) ?
    O1 C2 N3 C4 . . . . -167.13(13) ?
    N1 C2 N3 C4 . . . . 15.7(2) ?
    C2 N3 C4 C5 . . . . -32.53(18) ?
    C2 N3 C4 C7 . . . . 93.93(15) ?
    N3 C4 C5 C6 . . . . 25.51(17) ?
    C7 C4 C5 C6 . . . . -98.74(14) ?
    N3 C4 C5 C13 . . . . -157.16(12) ?
    C7 C4 C5 C13 . . . . 78.58(16) ?
    C13 C5 C6 N1 . . . . 178.17(13) ?
    C4 C5 C6 N1 . . . . -4.6(2) ?
    C13 C5 C6 C15 . . . . -1.0(2) ?
    C4 C5 C6 C15 . . . . 176.17(12) ?
    C2 N1 C6 C5 . . . . -15.8(2) ?
    C2 N1 C6 C15 . . . . 163.47(12) ?
    N3 C4 C7 C12 . . . . -94.68(17) ?
    C5 C4 C7 C12 . . . . 28.79(19) ?
    N3 C4 C7 C8 . . . . 82.53(15) ?
    C5 C4 C7 C8 . . . . -154.00(13) ?
    C12 C7 C8 C9 . . . . -1.0(2) ?
    C4 C7 C8 C9 . . . . -178.35(15) ?
    C7 C8 C9 C10 . . . . 0.8(3) ?
    C8 C9 C10 C11 . . . . -0.6(3) ?
    C9 C10 C11 C12 . . . . 0.5(3) ?
    C8 C7 C12 C11 . . . . 1.0(3) ?
    C4 C7 C12 C11 . . . . 178.18(16) ?
    C10 C11 C12 C7 . . . . -0.7(3) ?
    C6 C5 C13 O2 . . . . -7.8(2) ?
    C4 C5 C13 O2 . . . . 174.99(14) ?
    C6 C5 C13 O3 . . . . 173.11(13) ?
    C4 C5 C13 O3 . . . . -4.10(18) ?
    O2 C13 O3 C14 . . . . 0.1(2) ?
    C5 C13 O3 C14 . . . . 179.23(16) ?
    C5 C6 C15 C16 . . . . -114.21(16) ?
    N1 C6 C15 C16 . . . . 66.54(15) ?
    C6 C15 C16 O4 . . . . 0.0(2) ?
    C6 C15 C16 O5 . . . . 179.74(12) ?
    O4 C16 O5 C17 . . . . 0.3(3) ?
    C15 C16 O5 C17 . . . . -179.39(18) ?
loop_
    _geom_hbond_atom_site_label_D
    _geom_hbond_atom_site_label_H
    _geom_hbond_atom_site_label_A
    _geom_hbond_site_symmetry_A
    _geom_hbond_distance_DH
    _geom_hbond_distance_HA
    _geom_hbond_distance_DA
    _geom_hbond_angle_DHA
    N1 H1 O1 5_666 0.86 2.06 2.8326(17) 149.3
    N3 H3 O4 6_565 0.86 2.32 3.0730(17) 145.9
