# Supplementary material for: Methyl 6-methoxy­carbonyl­methyl-2-oxo-4-phenyl-1,2,3,4-tetra­hydro­pyrimidine-5-carboxyl­ate
Source: Acta Crystallogr Sect E Struct Rep Online. 2008 Aug 16;64(Pt 9):o1776. doi: 10.1107/S1600536808026135 (PMC2960603; doi:10.1107/S1600536808026135)
Supplement: Supplementary file 2 [file e-64-o1776-Isup2.hkl]

# 
# h,k,l, Fc-squared, Fo-squared, sigma(Fo-squared) and status flag 
# 
data_I
_shelx_title ' C:\XSCANS\DHP2 in     C2/c' 
_shelx_refln_list_code          4 
_shelx_F_calc_maximum      328.05 
_exptl_crystal_F_000      1280.00 
_reflns_d_resolution_high  0.7108 
 
loop_ 
 _symmetry_equiv_pos_as_xyz 
 'x, y, z' 
 '-x, y, -z+1/2' 
 'x+1/2, y+1/2, z' 
 '-x+1/2, y+1/2, -z+1/2' 
 '-x, -y, -z' 
 'x, -y, z-1/2' 
 '-x+1/2, -y+1/2, -z' 
 'x+1/2, -y+1/2, z-1/2' 
 
_cell_length_a    23.4980 
_cell_length_b    12.0720 
_cell_length_c    10.9330 
_cell_angle_alpha  90.000 
_cell_angle_beta   99.150 
_cell_angle_gamma  90.000 
 
_shelx_F_squared_multiplier     1.000 
 
loop_ 
 _refln_index_h 
 _refln_index_k 
 _refln_index_l 
 _refln_F_squared_calc 
 _refln_F_squared_meas 
 _refln_F_squared_sigma 
 _refln_observed_status 
   4   0   0     5012.97     5037.15     52.37 o 
   6   0   0    44021.11    43882.15    177.74 o 
   8   0   0    24113.35    24172.89    144.25 o 
  10   0   0      135.30      186.47      7.60 o 
  12   0   0     7751.95     7738.59     87.98 o 
  14   0   0      624.29      686.88     22.09 o 
  16   0   0        1.01        6.91      9.77 o 
  18   0   0     2132.14     2314.10     46.29 o 
  20   0   0       11.42       17.56     11.45 o 
  22   0   0       69.23       75.67     13.46 o 
  24   0   0        6.14       -0.79     13.35 o 
  26   0   0        3.34       -3.26     14.71 o 
  28   0   0        1.88       16.18     15.90 o 
  30   0   0        7.22       17.17     16.77 o 
  32   0   0        1.87      -15.00     19.43 o 
   1   1   0    31669.81    17675.55   2026.87 o 
   3   1   0     1430.81     1453.18     28.57 o 
   5   1   0      653.86      587.92     13.74 o 
   7   1   0       13.83       28.22      9.88 o 
   9   1   0      833.19      762.85     17.32 o 
  11   1   0      267.81      312.85      9.41 o 
  13   1   0     1589.23     1780.84     36.74 o 
  15   1   0      203.89      212.81      7.76 o 
  17   1   0       61.27       63.14      7.76 o 
  19   1   0       14.53       17.76      8.23 o 
  21   1   0      173.24      174.83      9.84 o 
  23   1   0      157.80      144.93     24.80 o 
  25   1   0       80.31       75.67     10.74 o 
  27   1   0        0.93       11.44     10.47 o 
  29   1   0       80.13       71.33     12.82 o 
  31   1   0        4.27       18.55     12.93 o 
   0   2   0     1679.38     1718.28     32.18 o 
   2   2   0     7810.44     8095.94     69.52 o 
   4   2   0    23534.14    24669.45    131.93 o 
   6   2   0     1104.52     1197.85     37.99 o 
   8   2   0     3608.43     3792.54     61.75 o 
  10   2   0      243.87      239.55      9.60 o 
  12   2   0     1725.79     1838.16     47.81 o 
  14   2   0     1633.43     1784.78     45.75 o 
  16   2   0      247.41      236.10     11.89 o 
  18   2   0      300.09      310.49     13.57 o 
  20   2   0       18.21       43.41     11.67 o 
  22   2   0      228.58      221.59     14.98 o 
  24   2   0       49.57       32.95     14.28 o 
  26   2   0       63.47       56.53     14.87 o 
  28   2   0      130.88      157.86     18.34 o 
  30   2   0       51.64       61.37     19.43 o 
  32   2   0        4.51       11.64     19.27 o 
   1   3   0     2044.88     2156.54     45.07 o 
   3   3   0       35.74       52.19      6.03 o 
   5   3   0      296.87      322.82     12.05 o 
   7   3   0     3381.78     3669.80     62.14 o 
   9   3   0       84.45       95.01      7.76 o 
  11   3   0      115.73      120.27      8.73 o 
  13   3   0     1811.66     1893.11     46.51 o 
  15   3   0      818.89      869.80     30.50 o 
  17   3   0      737.13      751.11     27.73 o 
  19   3   0        4.21       11.44     11.94 o 
  21   3   0      132.62      155.98     13.78 o 
  23   3   0      316.43      307.23     17.04 o 
  25   3   0       13.44       18.65     14.98 o 
  27   3   0        0.13       21.11     15.41 o 
  29   3   0      139.77      131.81     19.97 o 
  31   3   0       31.21       33.74     18.56 o 
   0   4   0      884.44      948.73     33.92 o 
   2   4   0     4388.03     4736.73     67.35 o 
   4   4   0     8331.19     8769.90     90.90 o 
   6   4   0      479.93      504.26     17.53 o 
   8   4   0      479.40      528.43     17.91 o 
  10   4   0      802.64      710.46     22.90 o 
  12   4   0       61.29       72.81      9.38 o 
  14   4   0      667.92      683.13     22.90 o 
  16   4   0     2666.70     2770.31     50.63 o 
  18   4   0       44.65       55.64     12.81 o 
  20   4   0       16.18       21.41     12.54 o 
  22   4   0       75.75       76.46     14.33 o 
  24   4   0      118.69       96.10     15.58 o 
  26   4   0       35.08       59.89     15.52 o 
  28   4   0       73.01       47.06     18.83 o 
  30   4   0       88.53       98.96     19.27 o 
   1   5   0      351.41      393.56      8.93 o 
   3   5   0     4775.52     5260.52     75.00 o 
   5   5   0      389.96      399.28     13.72 o 
   7   5   0     2633.82     2767.05     56.66 o 
   9   5   0      447.46      550.33     21.33 o 
  11   5   0      559.68      580.72     18.29 o 
  13   5   0      360.16      412.90     15.63 o 
  15   5   0      330.76      323.81     15.09 o 
  17   5   0      500.79      593.15     21.16 o 
  19   5   0        1.03        1.38     12.76 o 
  21   5   0        1.62       21.31     12.64 o 
  23   5   0       58.90       66.30     14.93 o 
  25   5   0       60.47       72.02     16.06 o 
  27   5   0        1.90        0.39     17.10 o 
  29   5   0      105.44       89.88     20.84 o 
  31   5   0        1.05       -1.18     18.34 o 
   0   6   0     4049.36     3999.92     63.93 o 
   2   6   0     2335.47     2447.59     52.85 o 
   4   6   0     1674.63     1948.07     48.35 o 
   6   6   0     2104.32     2114.41     49.93 o 
   8   6   0     2157.01     2201.53     48.63 o 
  10   6   0       10.55        8.68      9.12 o 
  12   6   0      808.90      807.84     26.54 o 
  14   6   0      107.29      120.47     11.72 o 
  16   6   0      412.38      425.62     15.09 o 
  18   6   0      183.58      183.61     14.65 o 
  20   6   0      161.22      162.69     14.37 o 
  22   6   0      128.52      133.98     15.58 o 
  24   6   0      111.18      109.61     16.45 o 
  26   6   0       53.13       67.68     16.82 o 
  28   6   0        2.03       15.69     17.47 o 
  30   6   0       53.74       88.89     20.29 o 
   1   7   0      578.94      549.54     13.67 o 
   3   7   0      150.39      180.55      9.33 o 
   5   7   0        8.35        6.12      8.42 o 
   7   7   0        1.00       -6.81      9.01 o 
   9   7   0      166.16      154.50     10.85 o 
  11   7   0     1012.95     1033.38     34.68 o 
  13   7   0       67.06       81.69     12.16 o 
  15   7   0      358.49      319.76     15.52 o 
  17   7   0       21.10       15.19     13.41 o 
  19   7   0      151.93      121.45     15.58 o 
  21   7   0      173.60      180.06     15.52 o 
  23   7   0      194.62      213.31     17.53 o 
  25   7   0       31.81       45.58     16.39 o 
  27   7   0       64.68       59.89     19.49 o 
  29   7   0      129.71      155.88     20.29 o 
   0   8   0      345.20      361.89     14.43 o 
   2   8   0       87.49       87.41      9.01 o 
   4   8   0      425.66      425.82     14.76 o 
   6   8   0      213.15      227.71     11.40 o 
   8   8   0      703.13      705.53     22.03 o 
  10   8   0       43.80       43.31     11.45 o 
  12   8   0      257.39      251.88     14.00 o 
  14   8   0     1601.49     1669.74     36.42 o 
  16   8   0       10.98        6.81     13.51 o 
  18   8   0       30.95       41.34     13.29 o 
  20   8   0       83.95       93.83     15.09 o 
  22   8   0       48.26       27.53     15.63 o 
  24   8   0      107.42       98.46     17.80 o 
  26   8   0       26.99       53.77     18.12 o 
  28   8   0       20.68       -2.27     18.73 o 
   1   9   0      317.88      344.33      9.38 o 
   3   9   0     1013.91     1036.73     34.03 o 
   5   9   0       33.19       35.52     10.90 o 
   7   9   0     1968.36     2000.65     41.78 o 
   9   9   0     3612.45     3550.72     49.98 o 
  11   9   0      667.10      671.09     21.05 o 
  13   9   0     1441.55     1483.47     31.47 o 
  15   9   0       61.83       32.95     14.11 o 
  17   9   0       57.11       49.03     14.28 o 
  19   9   0       83.26       73.40     15.14 o 
  21   9   0       57.90       61.47     15.24 o 
  23   9   0       27.30       18.55     17.21 o 
  25   9   0        0.02       -8.19     18.02 o 
  27   9   0        3.18       -8.78     19.27 o 
   0  10   0       89.29       91.36     12.11 o 
   2  10   0      623.44      564.93     20.14 o 
   4  10   0       61.52       68.37     12.42 o 
   6  10   0      241.32      250.50     14.54 o 
   8  10   0      530.27      545.20     18.67 o 
  10  10   0       91.95       89.78     13.51 o 
  12  10   0        4.84        7.89     13.02 o 
  14  10   0        0.04        0.59     13.35 o 
  16  10   0        2.00       24.37     13.51 o 
  18  10   0       13.11       13.91     14.65 o 
  20  10   0      256.66      294.21     18.34 o 
  22  10   0        2.43       16.18     16.50 o 
  24  10   0        3.12       -6.31     17.53 o 
  26  10   0        9.15       14.50     18.94 o 
   1  11   0      752.56      726.15     16.52 o 
   3  11   0      287.61      284.05     14.65 o 
   5  11   0      767.67      730.59     24.31 o 
   7  11   0      144.97      144.44     15.03 o 
   9  11   0      103.72       93.83     14.06 o 
  11  11   0       14.12       21.11     13.13 o 
  13  11   0      115.45      145.62     14.59 o 
  15  11   0       14.09       31.18     14.54 o 
  17  11   0       15.13       33.25     14.93 o 
  19  11   0      145.19      155.49     17.32 o 
  21  11   0        2.31       21.31     16.06 o 
  23  11   0       34.01       35.91     19.05 o 
   0  12   0      119.70      123.82     13.29 o 
   2  12   0      301.06      269.44     15.46 o 
   4  12   0       75.87       86.92     13.24 o 
   6  12   0       72.59       79.62     14.16 o 
   8  12   0        9.95       -6.81     13.41 o 
  10  12   0       41.53       46.17     14.33 o 
  12  12   0       17.05       -2.07     14.49 o 
  14  12   0        2.08      -11.64     15.19 o 
  16  12   0        0.04      -10.75     15.95 o 
  18  12   0        0.38       -2.47     17.04 o 
  20  12   0        1.44        6.12     16.77 o 
  22  12   0       40.97       24.57     18.56 o 
   1  13   0       85.51       88.80     10.18 o 
   3  13   0       59.95       51.70     14.43 o 
   5  13   0      230.70      220.80     16.60 o 
   7  13   0       50.25       22.99     15.68 o 
   9  13   0       72.32       83.76     14.49 o 
  11  13   0        8.03       16.58     14.81 o 
  13  13   0        0.00      -10.66     16.01 o 
  15  13   0        3.17       14.90     16.88 o 
  17  13   0       46.53       48.74     17.75 o 
  19  13   0       18.83       13.12     18.62 o 
  21  13   0        0.46        8.29     18.07 o 
   0  14   0       29.16       17.36     14.93 o 
   2  14   0       11.85        8.88     14.87 o 
   4  14   0       44.65       52.19     15.52 o 
   6  14   0       92.27      105.96     16.71 o 
   8  14   0       21.60        8.48     16.01 o 
  10  14   0        9.18        5.53     15.84 o 
  12  14   0       51.81       51.80     17.26 o 
  14  14   0       55.80       35.52     18.67 o 
  16  14   0       78.58       85.14     19.21 o 
  18  14   0       37.70       69.56     19.38 o 
   1  15   0       97.38       93.33     11.95 o 
   3  15   0       13.14        5.13     17.04 o 
   5  15   0        0.91       -5.82     17.32 o 
   7  15   0       13.00       29.60     16.93 o 
   9  15   0       33.01        5.23     17.42 o 
  11  15   0        0.25       10.95     17.10 o 
  13  15   0        5.87       29.40     18.23 o 
  15  15   0        2.92       15.88     18.51 o 
   0  16   0      218.36      212.91     20.79 o 
   2  16   0       62.76       31.37     18.67 o 
   4  16   0        0.10        1.78     17.80 o 
   6  16   0        0.34      -15.39     18.78 o 
   8  16   0        2.79       18.35     17.80 o 
  10  16   0        2.36       18.94     17.47 o 
 -31   1   1       33.61       25.06     13.18 o 
 -29   1   1        0.72       14.11     19.81 o 
 -27   1   1       12.76        3.95     10.94 o 
 -25   1   1        9.80       28.91      9.56 o 
 -23   1   1      220.21      215.48     10.72 o 
 -21   1   1        7.99       23.88      8.82 o 
 -19   1   1      367.67      367.51      9.84 o 
 -17   1   1      625.69      643.86     29.27 o 
 -15   1   1      123.08      137.24      7.25 o 
 -13   1   1      955.24     1027.85     25.53 o 
 -11   1   1       15.68       10.66      5.29 o 
  -9   1   1     7051.40     7205.72     60.29 o 
  -7   1   1       34.32       35.02      4.43 o 
  -5   1   1    64919.29    59202.65   4565.79 o 
  -3   1   1     5683.10     5179.71    567.47 o 
  -1   1   1     7809.90     7687.98    148.21 o 
   1   1   1     5228.52     5113.02     92.90 o 
   3   1   1      787.44      699.41     14.52 o 
   5   1   1    15226.61    15064.58    330.77 o 
   7   1   1     1909.49     2114.90     78.77 o 
   9   1   1      447.71      497.84     10.80 o 
  11   1   1     1720.25     1745.61     35.27 o 
  13   1   1     4415.36     4583.80     48.37 o 
  15   1   1        0.12        0.49     11.16 o 
  17   1   1      285.61      340.18     15.44 o 
  19   1   1      428.59      473.67     11.83 o 
  21   1   1        2.00       -6.41      8.63 o 
  23   1   1        6.95       17.66      9.12 o 
  25   1   1        2.06       -7.99     11.59 o 
  27   1   1        0.29        3.35     10.97 o 
  29   1   1      108.63      108.33     13.22 o 
  31   1   1       53.98       49.03     14.00 o 
 -32   2   1        4.53       20.52     19.81 o 
 -30   2   1        5.99        6.02     17.58 o 
 -28   2   1       20.58       17.17     16.82 o 
 -26   2   1        0.45      -12.23     15.30 o 
 -24   2   1      183.26      211.43     15.30 o 
 -22   2   1       44.88       50.61     13.24 o 
 -20   2   1        9.58        0.20     11.99 o 
 -18   2   1      227.46      267.27     13.24 o 
 -16   2   1      285.67      307.43     12.32 o 
 -14   2   1      114.46      113.46      9.28 o 
 -12   2   1      310.10      371.76     15.90 o 
 -10   2   1       26.74       17.86      7.11 o 
  -8   2   1     5342.15     5372.99     73.75 o 
  -6   2   1     2124.65     2160.09     47.27 o 
  -4   2   1       24.89       32.26      5.91 o 
  -2   2   1    13103.72    12914.66     89.38 o 
   0   2   1     1107.06     1174.17     32.37 o 
   2   2   1     1306.39     1307.46     33.97 o 
   4   2   1    13026.30    13657.97    102.62 o 
   6   2   1     4442.62     4808.45     67.89 o 
   8   2   1     6989.13     7486.51     86.51 o 
  10   2   1     1463.86     1461.67     43.95 o 
  12   2   1      689.83      738.87     23.44 o 
  14   2   1      252.38      236.10     11.07 o 
  16   2   1      951.05     1119.61     39.78 o 
  18   2   1      122.68      130.63     12.76 o 
  20   2   1       80.31       77.55     13.07 o 
  22   2   1       34.15       40.65     12.76 o 
  24   2   1        3.30       15.49     13.89 o 
  26   2   1        3.65        4.24     15.03 o 
  28   2   1       70.34       79.22     17.69 o 
  30   2   1      102.76      109.51     19.64 o 
  32   2   1        0.05       36.21     18.88 o 
 -31   3   1       61.26       66.99     19.38 o 
 -29   3   1      119.35      126.88     18.51 o 
 -27   3   1       65.66       77.75     16.23 o 
 -25   3   1      138.00      170.88     15.74 o 
 -23   3   1      100.09      101.13     14.71 o 
 -21   3   1       29.33       31.37     12.81 o 
 -19   3   1       59.61       51.40     12.48 o 
 -17   3   1        1.10       -2.27     10.74 o 
 -15   3   1      111.69       97.48     10.69 o 
 -13   3   1      781.56      824.51     27.02 o 
 -11   3   1      865.75      968.06     32.57 o 
  -9   3   1     1661.38     1731.21     47.21 o 
  -7   3   1     1096.91     1077.97     34.35 o 
  -5   3   1     3149.92     2858.31     52.32 o 
  -3   3   1      771.53      804.88     31.86 o 
  -1   3   1    32887.52    33479.31    371.58 o 
   1   3   1      569.84      599.96     18.02 o 
   3   3   1    18667.01    19675.71    127.42 o 
   5   3   1     4339.57     4572.65     66.32 o 
   7   3   1     1935.28     1980.33     48.68 o 
   9   3   1      106.44       89.78      8.25 o 
  11   3   1      151.11      154.40      9.22 o 
  13   3   1     2387.73     2421.84     49.81 o 
  15   3   1       32.14       29.99     10.69 o 
  17   3   1       51.36       49.82     11.67 o 
  19   3   1      710.33      710.56     21.44 o 
  21   3   1      103.06      102.31     13.78 o 
  23   3   1       91.81       58.51     14.98 o 
  25   3   1        5.07       13.81     14.87 o 
  27   3   1       14.27       19.34     16.45 o 
  29   3   1      138.36      120.96     19.86 o 
  31   3   1        1.54       -8.68     18.88 o 
 -30   4   1        3.43       10.75     18.78 o 
 -28   4   1        2.93       -3.65     17.21 o 
 -26   4   1       10.20       15.00     14.71 o 
 -24   4   1        2.30        7.50     14.16 o 
 -22   4   1      105.90      103.30     14.28 o 
 -20   4   1       18.25       13.91     12.70 o 
 -18   4   1      164.86      183.21     13.07 o 
 -16   4   1       81.09       98.96     11.12 o 
 -14   4   1      627.25      686.88     24.96 o 
 -12   4   1      205.61      212.22      9.82 o 
 -10   4   1        5.83       15.39      7.65 o 
  -8   4   1      206.03      183.61      8.36 o 
  -6   4   1      928.10      951.88     32.40 o 
  -4   4   1     1797.93     1982.50     47.43 o 
  -2   4   1        3.97       10.36      5.75 o 
   0   4   1      199.68      193.28      5.57 o 
   2   4   1      291.08      302.99     12.16 o 
   4   4   1      700.80      725.16     28.43 o 
   6   4   1      227.61      273.09     10.37 o 
   8   4   1     5262.19     5597.15     76.20 o 
  10   4   1      548.51      530.99     18.02 o 
  12   4   1     2612.86     2596.07     52.04 o 
  14   4   1      145.06      142.66     11.29 o 
  16   4   1       67.54       62.75     12.26 o 
  18   4   1      173.34      160.03     13.63 o 
  20   4   1      112.18      139.21     14.11 o 
  22   4   1       63.34       54.66     14.37 o 
  24   4   1       48.09       63.14     14.93 o 
  26   4   1        2.56      -11.44     15.80 o 
  28   4   1       23.98       42.42     17.64 o 
  30   4   1        2.72        9.18     18.94 o 
 -31   5   1       48.66       43.21     19.86 o 
 -29   5   1       21.94       11.15     18.02 o 
 -27   5   1       14.18       -7.79     17.32 o 
 -25   5   1      164.32      184.10     16.71 o 
 -23   5   1       58.79       51.40     14.65 o 
 -21   5   1      171.59      204.13     15.24 o 
 -19   5   1      568.76      579.24     18.88 o 
 -17   5   1       36.46       28.51     12.32 o 
 -15   5   1       43.35       28.51     10.96 o 
 -13   5   1     3932.53     4118.81     63.66 o 
 -11   5   1     3394.69     3660.33     62.46 o 
  -9   5   1        0.83        3.06      7.92 o 
  -7   5   1     1845.00     2001.34     50.58 o 
  -5   5   1     2277.25     2453.41     55.30 o 
  -3   5   1     2587.52     2811.94     56.38 o 
  -1   5   1     4459.77     5102.76    122.05 o 
   1   5   1      324.17      318.87     12.26 o 
   3   5   1     7697.74     8502.23     92.32 o 
   5   5   1     8690.27     9565.60    100.18 o 
   7   5   1      820.08      874.93     34.62 o 
   9   5   1        0.57        2.96      8.08 o 
  11   5   1      592.14      632.52     19.53 o 
  13   5   1      572.96      571.64     20.90 o 
  15   5   1      507.69      496.17     16.39 o 
  17   5   1     1514.23     1569.40     36.91 o 
  19   5   1       13.23       17.76     12.59 o 
  21   5   1        4.89       11.54     13.35 o 
  23   5   1      125.56      119.48     15.80 o 
  25   5   1       68.03       70.74     15.84 o 
  27   5   1      104.87       98.76     18.40 o 
  29   5   1        1.73        2.47     18.45 o 
 -30   6   1        7.96        5.72     19.53 o 
 -28   6   1        9.80       -0.99     18.18 o 
 -26   6   1       53.77       56.14     17.10 o 
 -24   6   1        5.88       -9.67     15.14 o 
 -22   6   1       55.29       56.63     14.71 o 
 -20   6   1       32.88       41.34     13.57 o 
 -18   6   1      344.52      377.58     15.63 o 
 -16   6   1      203.47      209.75     13.94 o 
 -14   6   1       38.78       46.37     11.24 o 
 -12   6   1     3665.08     3764.12     58.83 o 
 -10   6   1     2517.58     2632.77     54.11 o 
  -8   6   1      588.33      628.97     27.35 o 
  -6   6   1        0.01        5.62      8.03 o 
  -4   6   1      196.47      212.12      9.07 o 
  -2   6   1     2425.07     2680.23     54.59 o 
   0   6   1       30.69       41.14      5.66 o 
   2   6   1      762.56      782.58     25.29 o 
   4   6   1     5578.48     6247.33     82.17 o 
   6   6   1     3890.33     4189.75     66.86 o 
   8   6   1     2357.82     2424.50     51.67 o 
  10   6   1      283.47      252.18     10.59 o 
  12   6   1       58.72       57.52     10.64 o 
  14   6   1      208.00      227.02     13.35 o 
  16   6   1      950.18      973.98     30.93 o 
  18   6   1      268.01      282.86     15.52 o 
  20   6   1      806.90      883.22     22.52 o 
  22   6   1       73.43       86.53     14.93 o 
  24   6   1      193.13      219.92     17.64 o 
  26   6   1        9.00      -10.85     17.42 o 
  28   6   1       36.38       53.87     18.40 o 
  30   6   1        4.73      -14.01     19.53 o 
 -29   7   1       38.35       32.56     19.70 o 
 -27   7   1        2.16       -0.49     17.15 o 
 -25   7   1       44.81       44.69     16.66 o 
 -23   7   1        3.68      -11.64     15.46 o 
 -21   7   1       55.45       49.73     14.59 o 
 -19   7   1       16.13        0.69     13.13 o 
 -17   7   1     1768.04     1950.14     36.52 o 
 -15   7   1        5.85        6.12     12.20 o 
 -13   7   1      464.87      470.61     17.32 o 
 -11   7   1       30.54       29.40     10.20 o 
  -9   7   1      347.79      391.88     12.59 o 
  -7   7   1      237.74      256.52     10.25 o 
  -5   7   1        2.74        5.13      8.42 o 
  -3   7   1      569.83      547.77     19.27 o 
  -1   7   1     3479.67     3651.06     43.73 o 
   1   7   1     1027.15     1060.02     36.55 o 
   3   7   1     2626.57     2889.10     56.49 o 
   5   7   1       15.10       23.97      8.95 o 
   7   7   1      581.21      626.20     20.68 o 
   9   7   1      124.74      126.19     10.85 o 
  11   7   1       68.97       72.12     10.69 o 
  13   7   1        7.42       -6.51     12.11 o 
  15   7   1      287.27      281.48     15.24 o 
  17   7   1      197.80      202.26     15.24 o 
  19   7   1        2.43        5.03     13.57 o 
  21   7   1      517.79      526.06     18.83 o 
  23   7   1       52.92       65.02     16.23 o 
  25   7   1        0.40      -14.60     17.86 o 
  27   7   1       45.64       45.68     18.62 o 
  29   7   1        4.88       20.13     19.32 o 
 -28   8   1        4.69        4.64     18.45 o 
 -26   8   1        0.00       -0.39     17.04 o 
 -24   8   1       26.71       10.56     16.77 o 
 -22   8   1        1.02      -10.46     15.24 o 
 -20   8   1       40.47       39.66     14.71 o 
 -18   8   1       75.99       63.64     14.11 o 
 -16   8   1      283.65      276.25     15.80 o 
 -14   8   1      836.62      920.90     29.80 o 
 -12   8   1      123.89      119.87     12.76 o 
 -10   8   1      272.04      268.06     13.07 o 
  -8   8   1       26.34       45.88     10.47 o 
  -6   8   1     1530.99     1549.08     41.84 o 
  -4   8   1      363.71      343.74     11.50 o 
  -2   8   1      148.53      163.58     10.25 o 
   0   8   1      757.72      782.78     42.09 o 
   2   8   1        3.13       16.87      8.79 o 
   4   8   1     1594.12     1682.86     43.58 o 
   6   8   1       52.88       52.09     10.37 o 
   8   8   1        0.22       -8.78     10.69 o 
  10   8   1       42.27       58.31     11.67 o 
  12   8   1      266.91      242.11     13.63 o 
  14   8   1       67.72       83.17     12.86 o 
  16   8   1       14.91       15.98     13.24 o 
  18   8   1      262.65      265.40     16.39 o 
  20   8   1       11.61        8.68     14.49 o 
  22   8   1       57.29       42.72     15.24 o 
  24   8   1        4.57       -7.30     16.82 o 
  26   8   1        7.47       20.23     18.29 o 
  28   8   1       23.55       18.45     18.99 o 
 -27   9   1       11.74       13.62     18.51 o 
 -25   9   1       10.55        8.19     17.86 o 
 -23   9   1        3.17       13.91     16.34 o 
 -21   9   1       37.38       35.02     15.41 o 
 -19   9   1       64.23       68.37     14.76 o 
 -17   9   1       46.82       32.06     14.43 o 
 -15   9   1      232.61      260.47     16.17 o 
 -13   9   1        6.46       12.04     12.81 o 
 -11   9   1        1.29        9.87     12.48 o 
  -9   9   1        8.48       12.04     12.11 o 
  -7   9   1        6.29       10.75     11.34 o 
  -5   9   1        4.33        4.34     10.47 o 
  -3   9   1       63.33       51.70     10.69 o 
  -1   9   1        0.86       -2.47      6.95 o 
   1   9   1      406.35      404.81     10.01 o 
   3   9   1      169.07      150.26     12.20 o 
   5   9   1     1063.74     1084.98     34.30 o 
   7   9   1      788.82      837.04     26.54 o 
   9   9   1       13.50       -1.38     11.83 o 
  11   9   1        4.02       -8.58     12.37 o 
  13   9   1      350.30      353.70     16.45 o 
  15   9   1        0.33       -0.79     13.19 o 
  17   9   1      133.89      146.31     15.58 o 
  19   9   1        7.23        0.20     14.76 o 
  21   9   1        5.36      -10.75     15.52 o 
  23   9   1       23.92       16.97     17.36 o 
  25   9   1        7.83       22.49     17.42 o 
  27   9   1       10.26       20.23     19.75 o 
 -26  10   1        0.00       -1.78     18.45 o 
 -24  10   1       12.06       30.09     18.18 o 
 -22  10   1       73.89       85.34     16.93 o 
 -20  10   1        1.59        7.20     15.14 o 
 -18  10   1       41.73       54.76     14.65 o 
 -16  10   1       54.60       50.71     14.49 o 
 -14  10   1       11.99        5.72     13.89 o 
 -12  10   1        5.09       14.31     12.70 o 
 -10  10   1     1697.16     1654.65     33.22 o 
  -8  10   1      188.89      183.21     14.16 o 
  -6  10   1       13.50        9.96     12.70 o 
  -4  10   1       41.48       39.17     11.99 o 
  -2  10   1       71.34       71.33     12.11 o 
   0  10   1      362.38      341.96      9.69 o 
   2  10   1      427.29      387.64     15.09 o 
   4  10   1     3448.33     3370.56     47.86 o 
   6  10   1     1122.20     1107.77     32.18 o 
   8  10   1      178.08      162.99     13.51 o 
  10  10   1        0.57       22.69     11.94 o 
  12  10   1        0.25       -3.95     13.51 o 
  14  10   1       60.43       62.35     13.94 o 
  16  10   1        5.42       11.35     14.11 o 
  18  10   1        2.83        2.17     15.19 o 
  20  10   1        7.38       -1.09     16.45 o 
  22  10   1        0.01      -14.11     17.15 o 
  24  10   1       39.70       43.61     18.29 o 
 -25  11   1       17.53       12.23     18.94 o 
 -23  11   1        0.04       17.36     17.26 o 
 -21  11   1        2.59       11.64     16.77 o 
 -19  11   1       28.05       46.47     15.63 o 
 -17  11   1       34.87       35.81     15.68 o 
 -15  11   1       24.36       -0.39     14.98 o 
 -13  11   1      145.50      159.73     15.52 o 
 -11  11   1      582.93      551.91     19.70 o 
  -9  11   1      585.42      577.07     18.78 o 
  -7  11   1       33.59       29.20     13.67 o 
  -5  11   1      542.46      534.45     17.64 o 
  -3  11   1        9.23       16.58     12.32 o 
  -1  11   1       16.92        9.47      8.90 o 
   1  11   1        7.51        3.65      8.86 o 
   3  11   1      774.89      710.56     23.22 o 
   5  11   1      391.11      410.23     16.34 o 
   7  11   1       88.05       84.85     13.67 o 
   9  11   1       48.45       36.70     13.19 o 
  11  11   1       43.21       28.41     13.63 o 
  13  11   1        0.25        0.39     13.84 o 
  15  11   1        4.59       -0.59     14.93 o 
  17  11   1       25.73       28.91     15.68 o 
  19  11   1        0.35       24.57     15.52 o 
  21  11   1       10.35        7.50     17.26 o 
  23  11   1       10.57       -9.37     18.51 o 
 -22  12   1        6.18        3.75     18.12 o 
 -20  12   1       14.07       -1.97     17.80 o 
 -18  12   1       26.87        1.87     17.42 o 
 -16  12   1       23.52       15.19     15.95 o 
 -14  12   1        7.18       -9.87     15.36 o 
 -12  12   1       21.78       13.81     14.37 o 
 -10  12   1       10.17       11.15     14.59 o 
  -8  12   1      128.46      139.90     14.22 o 
  -6  12   1       19.32       20.03     14.11 o 
  -4  12   1       12.70       33.45     13.19 o 
  -2  12   1       39.84       59.20     12.64 o 
   0  12   1       61.85       67.88      9.86 o 
   2  12   1       45.55       43.41     12.91 o 
   4  12   1        6.72        1.09     13.41 o 
   6  12   1       18.94       21.90     14.28 o 
   8  12   1       15.00        8.39     14.00 o 
  10  12   1        0.81        6.71     14.11 o 
  12  12   1       46.48       45.98     14.65 o 
  14  12   1        0.52       -4.74     14.54 o 
  16  12   1        2.36       -9.27     15.58 o 
  18  12   1       24.39       28.22     17.42 o 
  20  12   1        0.01       -8.68     17.42 o 
  22  12   1        0.63      -15.19     18.78 o 
 -21  13   1        0.27       12.23     18.07 o 
 -19  13   1        2.86        4.05     17.91 o 
 -17  13   1       14.95       10.56     17.26 o 
 -15  13   1        4.52       -5.62     16.82 o 
 -13  13   1       14.05        1.18     16.45 o 
 -11  13   1      273.46      265.60     17.91 o 
  -9  13   1       49.62       38.08     15.24 o 
  -7  13   1       15.62        5.33     14.98 o 
  -5  13   1       19.04       40.75     14.00 o 
  -3  13   1      148.21      138.62     15.24 o 
  -1  13   1       11.58       12.14     11.12 o 
   1  13   1        4.70       -4.83     12.26 o 
   3  13   1       14.65       19.73     14.16 o 
   5  13   1        8.38       12.23     14.59 o 
   7  13   1       26.68       28.02     14.93 o 
   9  13   1        1.16       -8.19     14.76 o 
  11  13   1       57.53       69.56     14.65 o 
  13  13   1        1.10       10.46     15.68 o 
  15  13   1       14.42       21.41     16.06 o 
  17  13   1       76.97       65.31     19.16 o 
  19  13   1       18.56        0.10     18.67 o 
 -18  14   1        5.49       10.56     18.67 o 
 -16  14   1       15.30       35.62     17.86 o 
 -14  14   1        1.79       17.56     16.45 o 
 -12  14   1       10.06       -4.05     17.32 o 
 -10  14   1       13.38       31.87     16.06 o 
  -8  14   1        4.31       -8.19     16.39 o 
  -6  14   1       87.03       78.14     16.23 o 
  -4  14   1        4.29        1.78     15.30 o 
  -2  14   1        0.22       10.46     14.76 o 
   0  14   1       10.14        6.91     11.99 o 
   2  14   1       75.07       46.57     15.52 o 
   4  14   1        0.04       12.33     14.87 o 
   6  14   1       31.51       29.30     16.56 o 
   8  14   1       26.48       27.33     16.23 o 
  10  14   1        3.68       -4.14     15.68 o 
  12  14   1       10.94       11.74     16.34 o 
  14  14   1       44.40       55.64     18.29 o 
  16  14   1        6.79       40.75     17.75 o 
  18  14   1       12.56        9.08     19.32 o 
 -15  15   1        0.05       -6.41     18.40 o 
 -13  15   1        2.35      -10.56     18.67 o 
 -11  15   1        2.04       24.86     17.04 o 
  -9  15   1        6.26       12.83     17.10 o 
  -7  15   1        0.07       -5.92     16.99 o 
  -5  15   1       29.64       51.01     16.39 o 
  -3  15   1        6.79       -0.39     16.93 o 
  -1  15   1        0.30        6.81     11.24 o 
   1  15   1       29.97       17.76     11.89 o 
   3  15   1       16.73        7.60     16.56 o 
   5  15   1       15.84       31.97     16.71 o 
   7  15   1       16.78       28.22     16.99 o 
   9  15   1       55.03       57.22     18.12 o 
  11  15   1       36.11       10.75     18.67 o 
  13  15   1       30.54       29.11     19.05 o 
 -10  16   1        7.76      -12.43     19.05 o 
  -8  16   1        9.49       -7.10     18.23 o 
  -6  16   1       84.04       70.64     19.92 o 
  -4  16   1        1.22      -14.90     18.73 o 
  -2  16   1       39.07       26.15     18.78 o 
   0  16   1       25.78       34.43     12.60 o 
   2  16   1       10.68       18.65     17.47 o 
   4  16   1        4.91        8.09     17.10 o 
   6  16   1        3.75        4.74     18.34 o 
   8  16   1       22.68       16.28     18.73 o 
  10  16   1       12.79        3.26     19.05 o 
 -32   0   2        9.02        0.20     18.94 o 
 -30   0   2        4.69       17.36     17.47 o 
 -28   0   2        0.18       -3.55     16.17 o 
 -26   0   2       55.90       65.51     14.16 o 
 -24   0   2        1.20      -11.15     13.63 o 
 -22   0   2       11.80       23.68     11.55 o 
 -20   0   2        0.72        3.55     11.24 o 
 -18   0   2       43.71       54.07     11.02 o 
 -16   0   2       79.61       89.98      9.82 o 
 -14   0   2     2751.62     2621.82     55.24 o 
 -12   0   2     4423.79     4264.93     68.82 o 
 -10   0   2     8876.85     8319.31     91.01 o 
  -8   0   2    30232.95    27646.36    154.12 o 
  -6   0   2   107615.48    92656.51    257.07 o 
  -4   0   2       55.26       41.64      5.86 o 
  -2   0   2      350.31      348.57     12.81 o 
   0   0   2      449.57      337.22     16.20 o 
   2   0   2    33425.36    31561.63    149.34 o 
   4   0   2    14094.09    14046.10    107.02 o 
   6   0   2    25438.68    25789.06    151.68 o 
   8   0   2    12084.49    12484.00    109.19 o 
  10   0   2      876.77      861.21     25.29 o 
  12   0   2     4505.23     4675.46     69.30 o 
  14   0   2      387.82      364.95     11.83 o 
  16   0   2      403.23      404.02     13.57 o 
  18   0   2      863.08      854.60     26.26 o 
  20   0   2       15.79        4.54     12.54 o 
  22   0   2      318.62      347.68     15.84 o 
  24   0   2      119.49      110.30     15.14 o 
  26   0   2        0.00      -12.33     14.93 o 
  28   0   2       49.51       53.47     17.91 o 
  30   0   2        0.13      -15.19     18.51 o 
 -31   1   2        9.83       25.85     13.02 o 
 -29   1   2        2.08       -3.16     13.21 o 
 -27   1   2       50.89       63.34     24.01 o 
 -25   1   2       70.12       74.79     10.27 o 
 -23   1   2       16.23       17.07     17.55 o 
 -21   1   2      334.63      307.63     22.47 o 
 -19   1   2       68.53       66.89      8.47 o 
 -17   1   2      158.15      176.21      8.00 o 
 -15   1   2     1627.45     1745.32     33.23 o 
 -13   1   2        2.03        4.44      5.71 o 
 -11   1   2     6470.48     6166.03     80.54 o 
  -9   1   2     4027.43     3976.44    327.70 o 
  -7   1   2    22917.71    21541.01   1900.32 o 
  -5   1   2    54104.78    48876.58   6149.94 o 
  -3   1   2    13631.87    12153.49   1654.62 o 
  -1   1   2    24972.97    24254.19    561.37 o 
   1   1   2     2116.04     2044.26     57.64 o 
   3   1   2    18007.40    17129.96     81.05 o 
   5   1   2     3294.74     3217.44     38.71 o 
   7   1   2       18.01       11.84      4.64 o 
   9   1   2      174.85      180.75      5.83 o 
  11   1   2       48.94       58.21     10.72 o 
  13   1   2      261.19      286.51      8.83 o 
  15   1   2       73.82       84.65      7.47 o 
  17   1   2       21.23       11.74     16.34 o 
  19   1   2      135.97      132.60      9.17 o 
  21   1   2      262.54      249.12     10.65 o 
  23   1   2      172.75      178.58     10.91 o 
  25   1   2       10.64       -3.55     10.25 o 
  27   1   2        4.06       28.22     11.20 o 
  29   1   2       40.81       32.85     13.63 o 
  31   1   2        0.00        4.44     17.75 o 
 -32   2   2        0.49       11.94     18.99 o 
 -30   2   2        6.85       26.93     16.88 o 
 -28   2   2       30.20       29.99     16.71 o 
 -26   2   2        0.31      -12.04     14.93 o 
 -24   2   2        1.36       -8.19     14.06 o 
 -22   2   2      369.69      386.36     16.50 o 
 -20   2   2      379.53      380.44     15.09 o 
 -18   2   2      633.17      728.81     25.02 o 
 -16   2   2       97.32       85.64     10.80 o 
 -14   2   2       31.68       22.30      9.28 o 
 -12   2   2        1.10        1.09      7.81 o 
 -10   2   2      685.93      619.69     18.34 o 
  -8   2   2       82.37       66.60      6.90 o 
  -6   2   2      609.46      602.43     19.53 o 
  -4   2   2    12830.51    10542.84     83.36 o 
  -2   2   2     3475.24     3505.63     54.49 o 
   0   2   2    69616.80    67071.59    683.55 o 
   2   2   2    10823.65    11018.09     96.32 o 
   4   2   2        7.09        7.30      5.81 o 
   6   2   2     5114.49     5463.66     75.65 o 
   8   2   2     1002.53     1033.28     35.01 o 
  10   2   2     5261.81     5083.32     71.31 o 
  12   2   2      401.43      400.27     16.66 o 
  14   2   2      128.50      134.08     10.69 o 
  16   2   2      127.11      134.87     12.32 o 
  18   2   2      536.14      532.67     18.34 o 
  20   2   2      357.96      356.46     15.30 o 
  22   2   2        7.76       12.43     13.13 o 
  24   2   2        9.92       -0.99     14.54 o 
  26   2   2       40.74       54.36     16.39 o 
  28   2   2       40.58       66.69     18.29 o 
  30   2   2        7.40      -11.05     18.45 o 
 -31   3   2       27.96        9.57     19.59 o 
 -29   3   2       63.14       96.29     17.58 o 
 -27   3   2       23.71       28.12     15.58 o 
 -25   3   2       38.91       47.46     14.54 o 
 -23   3   2        1.51       -1.09     13.46 o 
 -21   3   2      181.62      189.33     14.06 o 
 -19   3   2       19.77       20.82     11.99 o 
 -17   3   2       67.91       77.84     11.18 o 
 -15   3   2       77.52       80.61     10.09 o 
 -13   3   2      194.54      176.70      9.82 o 
 -11   3   2     2389.08     2357.31     53.56 o 
  -9   3   2      104.47       98.27      8.08 o 
  -7   3   2     4356.06     4090.40     64.52 o 
  -5   3   2      109.52      101.62      6.46 o 
  -3   3   2      172.41      141.18      6.25 o 
  -1   3   2      154.62      130.23      4.43 o 
   1   3   2      186.02      192.98      5.40 o 
   3   3   2    12050.31    12357.52    106.37 o 
   5   3   2     5729.02     6311.75     81.35 o 
   7   3   2     3294.89     3527.34     62.03 o 
   9   3   2       92.32       99.45      8.68 o 
  11   3   2     1083.45     1160.35     38.09 o 
  13   3   2     1308.97     1307.26     39.89 o 
  15   3   2       19.66       28.71     10.37 o 
  17   3   2     1005.41     1015.72     33.05 o 
  19   3   2       10.08        9.77     12.70 o 
  21   3   2       28.01       28.32     13.35 o 
  23   3   2      401.50      428.98     18.23 o 
  25   3   2      129.89      141.87     17.53 o 
  27   3   2        3.38        9.27     16.45 o 
  29   3   2      152.59      138.92     19.53 o 
  31   3   2        0.29        3.75     18.99 o 
 -32   4   2        0.00       17.96     18.94 o 
 -30   4   2      172.86      196.63     20.73 o 
 -28   4   2       88.73      117.41     17.86 o 
 -26   4   2        4.82       -5.43     15.58 o 
 -24   4   2       33.74       45.09     15.09 o 
 -22   4   2        1.54       -1.58     12.64 o 
 -20   4   2       76.51       63.44     12.97 o 
 -18   4   2      801.82      799.45     28.71 o 
 -16   4   2      103.53      117.51     11.61 o 
 -14   4   2       53.39       44.99     10.31 o 
 -12   4   2      639.38      608.25     17.97 o 
 -10   4   2       32.26       37.49      8.63 o 
  -8   4   2      305.35      309.11     10.96 o 
  -6   4   2      852.20      894.96     31.42 o 
  -4   4   2     6416.81     6374.01     77.98 o 
  -2   4   2        7.15        4.64      6.08 o 
   0   4   2       24.60       19.14      4.06 o 
   2   4   2     2040.70     2126.05     47.27 o 
   4   4   2    10001.20    10586.25    103.05 o 
   6   4   2     6949.69     7499.44     89.93 o 
   8   4   2      239.67      261.45     10.15 o 
  10   4   2     8677.68     8966.04     92.04 o 
  12   4   2     2427.75     2477.68     50.09 o 
  14   4   2      254.44      258.49     12.64 o 
  16   4   2        1.37       10.26     11.77 o 
  18   4   2     2131.69     2194.52     39.35 o 
  20   4   2       55.16       82.18     13.41 o 
  22   4   2      403.00      421.88     16.88 o 
  24   4   2      523.50      509.88     20.40 o 
  26   4   2       39.04       42.42     16.60 o 
  28   4   2       87.60      117.11     18.02 o 
  30   4   2        2.50       35.32     18.83 o 
 -31   5   2       28.48       30.19     19.21 o 
 -29   5   2        0.43       11.35     17.86 o 
 -27   5   2       91.95      114.64     17.42 o 
 -25   5   2        4.48       14.70     14.59 o 
 -23   5   2       54.09       63.93     15.03 o 
 -21   5   2      392.17      376.29     16.71 o 
 -19   5   2       70.33       65.41     13.07 o 
 -17   5   2      633.94      644.06     24.15 o 
 -15   5   2        8.54       13.42     10.64 o 
 -13   5   2      324.05      305.26     11.67 o 
 -11   5   2       25.61       50.91      9.22 o 
  -9   5   2     1155.16     1250.24     40.43 o 
  -7   5   2     2890.72     3036.50     60.83 o 
  -5   5   2      606.57      558.92     14.00 o 
  -3   5   2     4516.98     4537.73     68.06 o 
  -1   5   2      721.45      758.90     18.26 o 
   1   5   2      678.19      730.59     19.33 o 
   3   5   2     3788.98     3987.20     66.21 o 
   5   5   2     2445.25     2686.25     58.83 o 
   7   5   2     5144.23     5559.86     76.30 o 
   9   5   2      402.72      408.56     12.05 o 
  11   5   2      182.71      157.86     10.37 o 
  13   5   2       98.74       85.93     11.50 o 
  15   5   2     2857.92     2837.50     47.16 o 
  17   5   2      917.99      930.08     30.12 o 
  19   5   2      372.67      358.93     16.39 o 
  21   5   2       12.06       39.46     13.29 o 
  23   5   2       81.86       91.16     15.52 o 
  25   5   2        6.46       25.26     15.68 o 
  27   5   2        1.97       -5.43     17.10 o 
  29   5   2        8.94        4.93     18.73 o 
 -30   6   2        2.02        2.37     19.27 o 
 -28   6   2       67.72       64.92     19.38 o 
 -26   6   2       73.73       99.94     16.60 o 
 -24   6   2       26.76       41.04     15.36 o 
 -22   6   2       58.46       65.71     14.71 o 
 -20   6   2      137.49      141.18     14.22 o 
 -18   6   2       32.65       39.07     12.91 o 
 -16   6   2       38.83       38.28     12.76 o 
 -14   6   2     1795.19     1804.81     42.28 o 
 -12   6   2       21.23       34.63      9.98 o 
 -10   6   2      369.21      410.83     12.48 o 
  -8   6   2     1187.02     1341.69     42.99 o 
  -6   6   2      150.60      159.44      9.55 o 
  -4   6   2        0.23       -4.83      7.71 o 
  -2   6   2     3418.88     3744.29     63.87 o 
   0   6   2      635.24      699.71     28.46 o 
   2   6   2     1183.18     1291.48     42.06 o 
   4   6   2        7.20        5.13      8.30 o 
   6   6   2     1343.47     1358.66     41.78 o 
   8   6   2      371.47      401.55     13.94 o 
  10   6   2        6.97        2.96      9.28 o 
  12   6   2      666.36      710.16     26.32 o 
  14   6   2        2.46       15.98     11.89 o 
  16   6   2     2413.34     2438.12     40.48 o 
  18   6   2       42.66       44.00     13.89 o 
  20   6   2        4.93       -9.18     14.11 o 
  22   6   2       49.77       44.30     15.36 o 
  24   6   2      345.78      365.93     19.64 o 
  26   6   2       19.13       -0.69     17.86 o 
  28   6   2        0.13      -15.29     18.73 o 
 -29   7   2        1.37       -5.62     18.62 o 
 -27   7   2       12.30       22.30     17.36 o 
 -25   7   2        0.01       -7.70     15.74 o 
 -23   7   2      123.34      123.03     16.50 o 
 -21   7   2       28.81       23.28     14.59 o 
 -19   7   2       51.79       58.41     13.94 o 
 -17   7   2        0.81       14.60     12.97 o 
 -15   7   2      501.42      531.39     16.17 o 
 -13   7   2      768.45      759.79     28.38 o 
 -11   7   2       27.52       10.26     10.85 o 
  -9   7   2       12.33       16.18      9.55 o 
  -7   7   2       52.89       67.39      9.60 o 
  -5   7   2       11.81       19.14      8.42 o 
  -3   7   2      136.07      140.89      8.95 o 
  -1   7   2       46.59       73.80      7.43 o 
   1   7   2       21.96       28.91      5.85 o 
   3   7   2      962.68     1016.11     33.81 o 
   5   7   2       64.32       72.61      9.44 o 
   7   7   2      338.85      374.81     12.91 o 
   9   7   2      269.22      257.51     12.32 o 
  11   7   2        8.10       11.15     10.74 o 
  13   7   2      699.11      720.62     21.66 o 
  15   7   2      512.86      498.04     18.07 o 
  17   7   2      236.47      212.52     16.06 o 
  19   7   2      319.98      329.43     16.34 o 
  21   7   2        6.72       19.34     14.37 o 
  23   7   2      422.47      430.66     20.14 o 
  25   7   2       68.83       86.33     17.04 o 
  27   7   2        6.39       -8.58     18.94 o 
 -28   8   2        0.01       -7.10     19.21 o 
 -26   8   2       35.15       27.03     17.91 o 
 -24   8   2        2.56       33.15     15.46 o 
 -22   8   2       52.18       76.46     16.12 o 
 -20   8   2        0.77        5.23     14.16 o 
 -18   8   2       33.22       21.51     14.16 o 
 -16   8   2       31.96       32.85     13.35 o 
 -14   8   2      775.40      758.51     27.35 o 
 -12   8   2       76.35       83.17     12.48 o 
 -10   8   2      490.27      519.65     18.51 o 
  -8   8   2       61.52       72.02     10.69 o 
  -6   8   2      125.15      146.22     11.24 o 
  -4   8   2      418.05      437.86     12.54 o 
  -2   8   2      494.82      523.50     19.27 o 
   0   8   2      146.41      140.49      7.21 o 
   2   8   2      402.27      406.88     16.60 o 
   4   8   2      114.04      130.63     10.64 o 
   6   8   2      402.41      406.88     13.46 o 
   8   8   2       89.05      101.72     11.72 o 
  10   8   2        2.30       13.02     11.12 o 
  12   8   2      452.27      472.69     18.78 o 
  14   8   2      736.02      741.24     24.31 o 
  16   8   2      194.96      177.39     15.03 o 
  18   8   2       44.20       47.85     13.78 o 
  20   8   2       56.36       30.39     15.46 o 
  22   8   2       94.79       95.11     16.88 o 
  24   8   2      222.78      226.23     20.03 o 
  26   8   2        1.67       -6.41     18.73 o 
 -27   9   2       21.04       50.02     18.34 o 
 -25   9   2        9.57        7.60     18.12 o 
 -23   9   2       27.37       11.64     17.15 o 
 -21   9   2       29.58       35.22     15.14 o 
 -19   9   2      185.11      187.16     16.06 o 
 -17   9   2        6.34       17.56     14.00 o 
 -15   9   2      366.47      372.15     17.04 o 
 -13   9   2      688.18      732.86     24.53 o 
 -11   9   2        3.72       25.95     11.99 o 
  -9   9   2      762.78      762.26     27.73 o 
  -7   9   2       19.65       14.90     11.24 o 
  -5   9   2      433.48      408.16     15.90 o 
  -3   9   2      490.25      491.04     16.34 o 
  -1   9   2     1950.06     1914.72     29.16 o 
   1   9   2     1205.58     1219.75     25.37 o 
   3   9   2     1818.94     1702.40     39.56 o 
   5   9   2       14.91        0.79     11.24 o 
   7   9   2      154.63      149.57     12.86 o 
   9   9   2      111.29      123.03     13.29 o 
  11   9   2        0.01      -10.16     12.37 o 
  13   9   2      295.25      300.13     15.84 o 
  15   9   2      804.34      815.14     22.25 o 
  17   9   2      143.89      141.78     16.71 o 
  19   9   2      120.85      114.94     15.09 o 
  21   9   2        0.00        6.41     15.36 o 
  23   9   2      113.45       93.83     18.34 o 
  25   9   2       12.51       21.51     18.67 o 
 -26  10   2       27.76       18.94     18.94 o 
 -24  10   2        4.35       24.17     17.26 o 
 -22  10   2       97.77      108.82     17.04 o 
 -20  10   2       13.17       14.21     14.71 o 
 -18  10   2        1.58       -1.38     15.09 o 
 -16  10   2      193.84      210.05     16.93 o 
 -14  10   2     1642.17     1692.43     29.25 o 
 -12  10   2       31.47       50.12     13.72 o 
 -10  10   2      155.09      170.09     14.49 o 
  -8  10   2      839.39      850.95     28.28 o 
  -6  10   2      921.30      945.67     30.93 o 
  -4  10   2       47.09       40.06     12.37 o 
  -2  10   2      317.31      337.22     14.16 o 
   0  10   2      546.00      562.37     17.33 o 
   2  10   2     2044.29     2082.05     40.00 o 
   4  10   2      270.67      223.47     13.72 o 
   6  10   2       12.80       -4.34     12.37 o 
   8  10   2      167.41      148.98     13.78 o 
  10  10   2       81.71       84.36     12.76 o 
  12  10   2       28.79       34.63     13.72 o 
  14  10   2       34.29       30.39     13.07 o 
  16  10   2      140.53      134.87     16.01 o 
  18  10   2        4.34        1.68     15.74 o 
  20  10   2        2.43        0.59     15.95 o 
  22  10   2       15.60       17.36     16.50 o 
  24  10   2       44.13       37.79     19.10 o 
 -25  11   2        5.24       26.34     18.62 o 
 -23  11   2        3.28       25.36     17.36 o 
 -21  11   2        3.13       13.02     16.06 o 
 -19  11   2        0.66        1.68     15.52 o 
 -17  11   2       18.64       -1.38     16.17 o 
 -15  11   2        0.19      -12.43     15.14 o 
 -13  11   2      797.70      819.48     21.71 o 
 -11  11   2       13.82       25.26     13.63 o 
  -9  11   2      189.37      165.65     15.09 o 
  -7  11   2     1192.73     1162.53     27.46 o 
  -5  11   2      296.12      285.33     15.30 o 
  -3  11   2        6.15       20.82     12.54 o 
  -1  11   2       26.08       24.57      8.96 o 
   1  11   2      103.50      111.78      9.14 o 
   3  11   2       30.68       23.78     12.70 o 
   5  11   2      238.94      238.76     14.87 o 
   7  11   2      300.69      307.23     15.41 o 
   9  11   2       33.00       45.19     13.41 o 
  11  11   2       30.83       28.32     13.07 o 
  13  11   2        0.43       -9.37     13.94 o 
  15  11   2       17.74       24.76     14.43 o 
  17  11   2        0.53       -6.12     16.50 o 
  19  11   2       48.84       56.83     17.10 o 
  21  11   2       48.36        7.99     19.21 o 
  23  11   2        0.13        9.37     18.56 o 
 -22  12   2        0.07       17.46     17.64 o 
 -20  12   2       55.89       61.86     16.77 o 
 -18  12   2        0.04       14.90     15.90 o 
 -16  12   2       81.07       95.01     16.56 o 
 -14  12   2       16.00       19.44     15.36 o 
 -12  12   2        7.25       13.91     14.54 o 
 -10  12   2       27.03       25.75     13.57 o 
  -8  12   2       62.56       74.00     13.35 o 
  -6  12   2       96.36       87.32     14.76 o 
  -4  12   2       36.16       29.40     13.94 o 
  -2  12   2      248.26      249.12     15.63 o 
   0  12   2       49.96       48.64     10.80 o 
   2  12   2       30.66       40.45     13.13 o 
   4  12   2       13.32       14.80     13.02 o 
   6  12   2      170.66      166.64     15.03 o 
   8  12   2       76.51       71.33     14.71 o 
  10  12   2      117.73       96.59     15.74 o 
  12  12   2       13.57        7.00     14.81 o 
  14  12   2        0.01      -12.92     15.63 o 
  16  12   2       12.04       37.98     16.23 o 
  18  12   2      146.59      157.46     19.27 o 
  20  12   2       61.68       55.35     18.73 o 
  22  12   2        0.26      -15.00     18.18 o 
 -21  13   2        8.36        9.77     18.23 o 
 -19  13   2       98.69      106.95     19.16 o 
 -17  13   2       15.71       42.13     17.58 o 
 -15  13   2       13.14       -1.78     17.04 o 
 -13  13   2       61.98       85.44     16.66 o 
 -11  13   2      270.61      238.37     18.34 o 
  -9  13   2        0.92      -11.15     14.98 o 
  -7  13   2       20.85       10.56     15.19 o 
  -5  13   2        5.73       35.02     14.11 o 
  -3  13   2       32.73       41.54     13.63 o 
  -1  13   2       53.44       40.55     10.24 o 
   1  13   2       84.02       84.55     10.29 o 
   3  13   2      131.76       97.87     15.74 o 
   5  13   2        6.14       -5.72     14.16 o 
   7  13   2        1.71       28.61     14.49 o 
   9  13   2       76.06       75.08     15.58 o 
  11  13   2       14.69       -6.02     15.63 o 
  13  13   2       34.50       20.82     16.93 o 
  15  13   2       69.60       66.10     18.34 o 
  17  13   2        0.47        7.70     18.78 o 
  19  13   2       72.54       62.35     19.21 o 
 -18  14   2        0.04      -10.66     18.29 o 
 -16  14   2       24.11       33.35     18.34 o 
 -14  14   2       24.38       11.25     18.18 o 
 -12  14   2       28.40       26.44     17.32 o 
 -10  14   2       53.89       65.31     16.39 o 
  -8  14   2        1.93       -3.55     15.36 o 
  -6  14   2        0.36       12.73     15.80 o 
  -4  14   2       67.65       74.00     15.74 o 
  -2  14   2       19.64       32.06     14.87 o 
   0  14   2      110.28      113.26     11.32 o 
   2  14   2        0.66      -12.73     15.63 o 
   4  14   2        4.15        8.88     15.58 o 
   6  14   2        6.56       17.86     15.58 o 
   8  14   2       21.97       58.70     16.06 o 
  10  14   2       16.76       42.23     16.45 o 
  12  14   2        1.89      -13.32     17.10 o 
  14  14   2        0.08       27.92     18.18 o 
  16  14   2        1.45        6.41     19.16 o 
 -15  15   2        0.57        6.71     19.27 o 
 -13  15   2       24.45        9.27     19.16 o 
 -11  15   2       24.59       13.62     18.29 o 
  -9  15   2        2.07       -4.83     17.36 o 
  -7  15   2      104.02       78.24     19.49 o 
  -5  15   2      273.35      273.49     20.19 o 
  -3  15   2       46.23       44.40     16.99 o 
  -1  15   2       46.41       55.74     15.90 o 
   1  15   2       83.73       87.32     11.93 o 
   3  15   2        2.46       23.58     16.06 o 
   5  15   2        1.40       19.14     16.23 o 
   7  15   2        6.12       10.66     17.26 o 
   9  15   2       30.77       33.74     18.02 o 
  11  15   2       27.72       27.72     18.34 o 
  13  15   2        5.00        5.43     19.21 o 
 -10  16   2        7.75      -11.15     18.40 o 
  -8  16   2       79.82       73.40     19.70 o 
  -6  16   2      146.36      138.22     20.46 o 
  -4  16   2       25.09       21.80     18.62 o 
  -2  16   2        1.27      -13.81     17.42 o 
   0  16   2        8.56        5.43     14.36 o 
   2  16   2        1.26      -13.71     17.42 o 
   4  16   2        0.98        4.74     18.12 o 
   6  16   2        9.03       26.24     18.18 o 
   8  16   2       35.24       44.10     18.78 o 
 -31   1   3        8.45       10.36     12.68 o 
 -29   1   3       55.63       67.78     12.30 o 
 -27   1   3       57.21       72.22     11.37 o 
 -25   1   3      253.68      261.16     17.15 o 
 -23   1   3        2.69       -0.69     13.38 o 
 -21   1   3       41.58       31.18      8.79 o 
 -19   1   3       15.13       23.38     13.43 o 
 -17   1   3      779.18      733.64     22.47 o 
 -15   1   3     1060.41     1134.60     28.00 o 
 -13   1   3      330.81      311.18      7.41 o 
 -11   1   3     5726.41     5259.93    217.60 o 
  -9   1   3      701.58      622.26     59.92 o 
  -7   1   3    11371.93    10386.07   1314.40 o 
  -5   1   3     5168.01     4513.85    546.22 o 
  -3   1   3     8259.01     7583.10    779.15 o 
  -1   1   3      362.10      313.25     12.77 o 
   1   1   3       98.07      100.14      4.28 o 
   3   1   3     9885.74     9523.87     68.91 o 
   5   1   3     8434.38     8646.08     68.33 o 
   7   1   3     5720.28     5813.91     56.07 o 
   9   1   3        3.50        9.67      5.44 o 
  11   1   3     2021.87     2105.04     85.47 o 
  13   1   3     1339.67     1385.89     34.76 o 
  15   1   3      375.40      364.55      9.90 o 
  17   1   3      387.02      387.15     10.80 o 
  19   1   3        7.02        5.03     13.70 o 
  21   1   3      184.95      179.17     10.46 o 
  23   1   3       55.92       61.17     10.38 o 
  25   1   3       20.64       23.78     10.63 o 
  27   1   3       71.40       59.99     17.45 o 
  29   1   3       93.65       91.66     13.70 o 
 -32   2   3        3.05        0.39     18.73 o 
 -30   2   3        8.88      -11.25     18.56 o 
 -28   2   3       31.33       31.57     16.82 o 
 -26   2   3        0.03        2.96     14.16 o 
 -24   2   3      103.66      112.28     14.81 o 
 -22   2   3        2.34        8.48     12.37 o 
 -20   2   3      222.96      216.17     13.57 o 
 -18   2   3       32.41       23.68     11.50 o 
 -16   2   3     1240.63     1220.04     37.94 o 
 -14   2   3       12.66       13.81      8.95 o 
 -12   2   3      128.14      111.88      9.12 o 
 -10   2   3     5932.74     5183.17     74.51 o 
  -8   2   3        2.25       11.84      6.78 o 
  -6   2   3     1333.28     1291.38     40.05 o 
  -4   2   3      504.03      427.99     11.94 o 
  -2   2   3     3670.02     3580.51     59.53 o 
   0   2   3     3219.79     3298.24     90.88 o 
   2   2   3      742.89      784.75     28.06 o 
   4   2   3     5496.68     5496.61     79.34 o 
   6   2   3       23.69       14.01      6.90 o 
   8   2   3     4877.29     5017.02     73.64 o 
  10   2   3      483.34      533.07     18.88 o 
  12   2   3     2174.11     2323.57     50.20 o 
  14   2   3       80.85       74.09     10.96 o 
  16   2   3      135.79      128.16     12.48 o 
  18   2   3       54.66       36.41     13.63 o 
  20   2   3       13.15       -4.14     13.63 o 
  22   2   3      293.41      280.20     16.06 o 
  24   2   3      429.74      412.01     19.16 o 
  26   2   3       16.58       18.84     16.56 o 
  28   2   3      166.13      157.07     19.38 o 
  30   2   3       75.96       83.37     20.35 o 
 -31   3   3        9.49       37.20     18.12 o 
 -29   3   3       20.51       32.56     17.15 o 
 -27   3   3       15.76       -6.22     16.50 o 
 -25   3   3      123.45      147.30     15.68 o 
 -23   3   3       41.38       46.07     13.89 o 
 -21   3   3      318.56      310.39     15.52 o 
 -19   3   3        1.78        3.65     12.05 o 
 -17   3   3      678.07      660.14     22.31 o 
 -15   3   3      135.82      125.10     11.07 o 
 -13   3   3      784.30      720.23     19.16 o 
 -11   3   3     1975.28     1817.34     45.04 o 
  -9   3   3     8821.61     7618.03     86.34 o 
  -7   3   3     4001.85     3408.94     60.62 o 
  -5   3   3     1138.11      978.92     28.71 o 
  -3   3   3      230.75      192.29      6.95 o 
  -1   3   3      904.26      976.25     24.48 o 
   1   3   3    14952.00    15208.14    252.33 o 
   3   3   3      117.02      106.75      7.00 o 
   5   3   3      989.36     1080.83     38.65 o 
   7   3   3     4400.78     4457.02     69.68 o 
   9   3   3      433.26      425.53     14.28 o 
  11   3   3      140.98      173.74     10.31 o 
  13   3   3      517.88      524.88     18.29 o 
  15   3   3     1255.42     1215.41     34.90 o 
  17   3   3       10.83        9.08     12.81 o 
  19   3   3      703.11      699.31     24.74 o 
  21   3   3      584.92      572.04     18.34 o 
  23   3   3      174.10      164.37     16.12 o 
  25   3   3       72.70       71.23     17.04 o 
  27   3   3       16.43       12.83     17.36 o 
  29   3   3       84.16      123.72     19.21 o 
 -32   4   3       46.10       80.11     20.08 o 
 -30   4   3        6.69       -0.79     18.18 o 
 -28   4   3       13.73       30.88     16.56 o 
 -26   4   3       11.68       -1.78     15.19 o 
 -24   4   3       63.36       33.15     14.93 o 
 -22   4   3       18.35       19.63     13.35 o 
 -20   4   3        2.30       -2.07     12.76 o 
 -18   4   3      265.16      267.57     13.78 o 
 -16   4   3        2.15       -8.09     11.07 o 
 -14   4   3      152.10      147.40     10.53 o 
 -12   4   3     2089.11     1915.90     46.40 o 
 -10   4   3      712.27      640.02     18.07 o 
  -8   4   3     2357.71     2280.06     52.75 o 
  -6   4   3     2903.95     2649.25     51.98 o 
  -4   4   3     1889.28     1926.06     47.86 o 
  -2   4   3     1010.96     1091.49     37.56 o 
   0   4   3     3535.66     3747.55     45.35 o 
   2   4   3    15079.91    15813.72    126.94 o 
   4   4   3     1549.93     1589.43     44.77 o 
   6   4   3     4556.49     4962.76     75.22 o 
   8   4   3      490.63      527.54     18.73 o 
  10   4   3       26.05        9.57      9.01 o 
  12   4   3        6.75       12.04      9.66 o 
  14   4   3       16.32       27.23     11.18 o 
  16   4   3       96.85       98.86     13.63 o 
  18   4   3       37.11       24.37     14.16 o 
  20   4   3      552.14      546.48     17.58 o 
  22   4   3        4.65        7.30     14.00 o 
  24   4   3       94.72       98.96     16.45 o 
  26   4   3        0.93       15.88     16.23 o 
  28   4   3       15.15       16.38     18.78 o 
  30   4   3        0.11        3.26     19.43 o 
 -31   5   3        3.12       13.22     19.59 o 
 -29   5   3        1.22       -8.48     17.64 o 
 -27   5   3       27.62       43.61     16.60 o 
 -25   5   3      121.56      138.62     16.01 o 
 -23   5   3       55.46       66.50     14.28 o 
 -21   5   3        5.19        1.28     13.24 o 
 -19   5   3     1107.10     1089.91     30.12 o 
 -17   5   3       23.41       36.60     12.70 o 
 -15   5   3       71.95       68.17     11.89 o 
 -13   5   3        0.16        6.51      9.77 o 
 -11   5   3       16.94        9.77      9.12 o 
  -9   5   3     1258.64     1263.65     41.30 o 
  -7   5   3      924.37     1052.32     36.96 o 
  -5   5   3       10.49        6.61      7.55 o 
  -3   5   3     2616.92     2962.20     59.10 o 
  -1   5   3     2498.10     2731.63     40.83 o 
   1   5   3     3232.67     3698.02     46.12 o 
   3   5   3     8185.21     8321.98     90.96 o 
   5   5   3     3672.78     4053.69     70.44 o 
   7   5   3      554.17      645.44     21.55 o 
   9   5   3      638.72      712.93     22.96 o 
  11   5   3     1818.81     1780.44     41.95 o 
  13   5   3        6.46       25.06     10.85 o 
  15   5   3        4.21        9.77     12.42 o 
  17   5   3      204.73      203.93     15.19 o 
  19   5   3       45.38       50.61     13.63 o 
  21   5   3       47.38       57.52     14.06 o 
  23   5   3       13.81        5.43     15.14 o 
  25   5   3       18.92        9.18     16.45 o 
  27   5   3        2.79        4.64     17.86 o 
  29   5   3       59.79       60.78     20.40 o 
 -30   6   3        9.54       -1.28     18.94 o 
 -28   6   3       16.81       40.85     17.26 o 
 -26   6   3       36.66       55.84     15.68 o 
 -24   6   3        0.28        8.78     14.71 o 
 -22   6   3        2.19       -0.69     14.28 o 
 -20   6   3      132.72      159.54     14.59 o 
 -18   6   3      127.72      125.30     14.11 o 
 -16   6   3       41.62       52.39     12.91 o 
 -14   6   3      578.65      571.45     19.21 o 
 -12   6   3       35.29       32.06     10.25 o 
 -10   6   3      330.54      328.74     11.67 o 
  -8   6   3      415.83      432.63     14.33 o 
  -6   6   3       21.63       31.37      8.79 o 
  -4   6   3      384.70      439.34     14.37 o 
  -2   6   3      653.29      800.14     30.93 o 
   0   6   3     3548.41     3914.19     46.01 o 
   2   6   3      410.57      446.05     14.33 o 
   4   6   3      592.43      572.43     19.97 o 
   6   6   3      492.87      569.37     22.85 o 
   8   6   3       44.00       25.95      9.72 o 
  10   6   3       34.36       52.78     10.37 o 
  12   6   3      249.69      260.56     13.29 o 
  14   6   3     1580.82     1500.24     35.55 o 
  16   6   3       41.74       47.75     13.07 o 
  18   6   3       19.36       14.01     13.41 o 
  20   6   3       25.05       12.53     14.54 o 
  22   6   3        5.47       -6.71     14.76 o 
  24   6   3        7.42       -3.35     16.28 o 
  26   6   3       99.74       98.86     18.94 o 
  28   6   3       10.19      -11.64     19.43 o 
 -29   7   3        0.72       28.61     18.67 o 
 -27   7   3        5.36      -12.43     18.18 o 
 -25   7   3      115.34      133.78     17.26 o 
 -23   7   3       18.74       12.23     15.03 o 
 -21   7   3       30.57       30.09     14.65 o 
 -19   7   3       52.32       45.58     13.67 o 
 -17   7   3        1.96        3.35     12.70 o 
 -15   7   3      233.97      229.78     14.54 o 
 -11   7   3       23.21        1.87     10.64 o 
  -9   7   3        2.62       -3.65      9.77 o 
  -7   7   3      205.64      224.26     11.40 o 
  -5   7   3      687.91      690.63     23.61 o 
  -3   7   3       52.25       64.92      9.07 o 
  -1   7   3     3238.65     3328.63     53.75 o 
   1   7   3      291.84      317.89     14.73 o 
   3   7   3      228.52      228.89     10.69 o 
   5   7   3       47.42       47.36      9.88 o 
   7   7   3       20.70       13.32     10.25 o 
   9   7   3      135.15      133.49     11.55 o 
  11   7   3      225.60      209.95     13.07 o 
  13   7   3      804.31      857.17     28.82 o 
  15   7   3      569.98      571.54     17.75 o 
  17   7   3        2.65       -8.39     13.94 o 
  19   7   3       18.54       32.16     14.00 o 
  21   7   3       63.29       53.97     15.74 o 
  23   7   3        4.22       21.61     16.45 o 
  25   7   3        0.05        1.18     17.15 o 
  27   7   3       30.21       22.89     19.05 o 
 -28   8   3        5.77       -4.93     18.29 o 
 -26   8   3       20.22       28.02     17.75 o 
 -24   8   3       20.45       -5.43     16.99 o 
 -22   8   3        6.81        2.07     14.93 o 
 -20   8   3       15.45        6.51     14.33 o 
 -18   8   3        0.25      -10.85     13.29 o 
 -16   8   3       18.37       11.44     13.35 o 
 -14   8   3       28.61        6.12     13.13 o 
 -12   8   3       82.61       87.91     13.02 o 
 -10   8   3       40.34       49.23     11.29 o 
  -8   8   3      103.19      106.95     11.40 o 
  -6   8   3       64.99       65.81     10.80 o 
  -4   8   3        1.96       -5.62      9.88 o 
  -2   8   3      225.80      223.57     11.24 o 
   0   8   3       28.86       29.20      6.89 o 
   2   8   3       21.20       18.06     10.20 o 
   4   8   3      491.30      472.98     13.46 o 
   6   8   3       21.84       15.10     10.90 o 
   8   8   3       20.30       14.70     11.29 o 
  10   8   3        1.98       -1.58     11.94 o 
  12   8   3      111.01      128.36     13.78 o 
  14   8   3        0.97        1.38     13.13 o 
  16   8   3       26.66       14.01     14.11 o 
  18   8   3       11.56        9.27     14.49 o 
  20   8   3        0.01       10.85     14.49 o 
  22   8   3        5.33       -0.89     16.28 o 
  24   8   3        7.65       23.19     17.47 o 
  26   8   3        8.09       22.49     18.02 o 
 -27   9   3        0.10        6.71     18.99 o 
 -25   9   3       12.50       11.74     17.91 o 
 -23   9   3       22.16       50.42     16.99 o 
 -21   9   3        0.45      -12.43     15.46 o 
 -19   9   3        5.66       18.25     14.16 o 
 -17   9   3      320.87      313.45     17.21 o 
 -15   9   3        0.61       -2.17     13.67 o 
 -13   9   3        0.43        1.58     13.07 o 
 -11   9   3      823.03      811.09     25.45 o 
  -9   9   3       16.51        1.68     12.16 o 
  -7   9   3      266.13      257.90     13.72 o 
  -5   9   3     1419.62     1419.74     36.31 o 
  -3   9   3       60.15       37.49     11.55 o 
  -1   9   3     1878.75     1868.94     76.12 o 
   1   9   3      721.10      724.67     36.48 o 
   3   9   3       59.66       79.72     11.55 o 
   5   9   3        3.27       -4.93     11.34 o 
   7   9   3       44.41       38.97     12.59 o 
   9   9   3       47.51       45.09     12.64 o 
  11   9   3        2.11        6.02     12.64 o 
  13   9   3      191.50      170.49     15.19 o 
  15   9   3       80.34       77.84     13.94 o 
  17   9   3       48.04       43.11     15.03 o 
  19   9   3        1.40       -0.20     15.19 o 
  21   9   3       48.18       60.87     16.39 o 
  23   9   3       17.79        1.68     18.83 o 
  25   9   3       26.24       54.56     19.10 o 
 -26  10   3        2.65       -3.65     18.88 o 
 -24  10   3        0.12       -1.58     17.26 o 
 -22  10   3        7.88        6.22     16.77 o 
 -20  10   3       17.86       29.40     15.19 o 
 -18  10   3      121.91      114.15     16.56 o 
 -16  10   3      574.01      557.93     21.05 o 
 -14  10   3       75.33       64.92     14.87 o 
 -12  10   3      226.82      218.53     14.71 o 
 -10  10   3      243.62      240.24     15.84 o 
  -8  10   3      326.89      349.16     15.63 o 
  -6  10   3     1231.98     1213.53     32.07 o 
  -4  10   3      133.72      116.62     14.06 o 
  -2  10   3     1466.62     1450.52     34.35 o 
   0  10   3      432.46      474.36     12.03 o 
   2  10   3       38.81       11.44     12.42 o 
   4  10   3      138.53      160.03     13.13 o 
   6  10   3      191.27      147.89     13.67 o 
   8  10   3        9.08       25.75     12.37 o 
  10  10   3      414.52      389.61     15.46 o 
  12  10   3        0.04      -11.05     13.41 o 
  14  10   3       22.98       53.87     14.06 o 
  16  10   3       18.99        6.41     14.54 o 
  18  10   3       12.68       -4.34     16.77 o 
  20  10   3        4.88        0.10     16.60 o 
  22  10   3       19.14       28.81     17.86 o 
  24  10   3        2.13        0.00     19.16 o 
 -25  11   3        7.50       -2.57     19.97 o 
 -23  11   3        2.93      -13.52     18.12 o 
 -21  11   3       34.72       48.15     16.93 o 
 -19  11   3        7.06       -1.78     16.28 o 
 -17  11   3       36.24       37.29     16.45 o 
 -15  11   3       80.78       87.22     16.17 o 
 -13  11   3      311.99      302.79     17.75 o 
 -11  11   3       66.98       77.75     14.37 o 
  -9  11   3       31.66       46.57     13.13 o 
  -7  11   3       55.03       66.00     13.72 o 
  -5  11   3      434.51      422.07     16.93 o 
  -3  11   3     2246.67     2205.97     35.44 o 
  -1  11   3      169.62      171.08     10.09 o 
   1  11   3        0.61       14.11      8.55 o 
   3  11   3      162.63      120.86     13.51 o 
   5  11   3      221.85      185.19     15.24 o 
   7  11   3       11.81        8.39     13.35 o 
   9  11   3       96.33       82.28     14.16 o 
  11  11   3       26.92       23.28     13.46 o 
  13  11   3       32.14       34.53     14.87 o 
  15  11   3        2.91        7.70     15.14 o 
  17  11   3      130.74      124.71     17.75 o 
  19  11   3        0.34        7.30     16.34 o 
  21  11   3       10.64       20.42     17.36 o 
  23  11   3       79.26       96.29     19.86 o 
 -22  12   3       30.00       47.75     18.34 o 
 -20  12   3        2.73       -8.58     17.32 o 
 -18  12   3       66.92       71.23     16.56 o 
 -16  12   3       53.89       52.69     17.10 o 
 -14  12   3        6.89       16.97     15.46 o 
 -12  12   3      142.98      131.12     16.17 o 
 -10  12   3        6.56       -5.62     13.72 o 
  -8  12   3       14.52       -3.85     14.22 o 
  -6  12   3       56.88       63.83     14.11 o 
  -4  12   3       11.67        9.57     13.41 o 
  -2  12   3       52.37       50.12     13.63 o 
   0  12   3      268.75      245.47     10.98 o 
   2  12   3      142.53      135.17     15.24 o 
   4  12   3       55.12       17.17     14.16 o 
   6  12   3       23.93       20.03     13.72 o 
   8  12   3        9.16        8.29     14.00 o 
  10  12   3       23.89       22.00     14.06 o 
  12  12   3       29.30       33.94     15.03 o 
  14  12   3       13.88       24.96     15.19 o 
  16  12   3      118.69      117.90     18.56 o 
  18  12   3       65.40       67.78     18.56 o 
  20  12   3        2.08       15.69     17.91 o 
 -21  13   3        4.25        0.00     18.45 o 
 -19  13   3        0.71       -8.29     18.07 o 
 -17  13   3       26.62       31.77     17.91 o 
 -15  13   3       27.27       35.81     16.50 o 
 -13  13   3       26.09       35.22     16.56 o 
 -11  13   3       14.89        2.86     15.74 o 
  -9  13   3        0.03       -2.07     15.24 o 
  -7  13   3      135.23      104.78     16.50 o 
  -5  13   3       69.91       43.51     14.76 o 
  -3  13   3        6.95       10.75     14.37 o 
  -1  13   3       38.45       43.90     10.20 o 
   1  13   3        9.28       12.33     24.50 o 
   3  13   3       13.44        3.55     14.33 o 
   5  13   3        2.62       13.81     14.37 o 
   7  13   3       45.50       68.37     14.71 o 
   9  13   3        4.36      -11.05     15.46 o 
  11  13   3        1.15       14.80     15.84 o 
  13  13   3       23.73       15.10     16.60 o 
  15  13   3       24.56       14.01     17.64 o 
  17  13   3        0.88       20.72     18.07 o 
 -18  14   3        2.88       12.92     18.34 o 
 -16  14   3        0.05        3.06     18.23 o 
 -14  14   3        3.57       16.08     17.86 o 
 -12  14   3        2.04      -12.73     16.82 o 
 -10  14   3        1.10       13.02     15.52 o 
  -8  14   3       26.23       40.06     16.45 o 
  -6  14   3       63.31       65.61     17.15 o 
  -4  14   3       52.71       38.08     15.90 o 
  -2  14   3       19.19       15.19     15.24 o 
   0  14   3        1.46       -6.71     15.19 o 
   2  14   3       18.58       16.97     15.14 o 
   4  14   3       17.14       33.94     15.36 o 
   6  14   3        0.50       -1.38     15.74 o 
   8  14   3       64.31       82.58     17.42 o 
  10  14   3       68.87       83.37     16.66 o 
  12  14   3        1.99        0.20     17.42 o 
  14  14   3       79.26       64.23     19.43 o 
  16  14   3        9.90        9.37     19.21 o 
 -13  15   3        0.00        9.67     17.91 o 
 -11  15   3        3.33       11.54     17.69 o 
  -9  15   3        6.29        8.09     17.64 o 
  -7  15   3       20.49       17.76     17.80 o 
  -5  15   3       19.98       15.98     17.69 o 
  -3  15   3        2.38      -12.33     16.17 o 
  -1  15   3        9.58       16.38     16.34 o 
   1  15   3        2.79        7.50     13.81 o 
   3  15   3        2.36       16.77     16.99 o 
   5  15   3       11.20       16.28     16.93 o 
   7  15   3        0.14       -9.57     17.75 o 
   9  15   3       39.18       33.94     18.23 o 
  11  15   3        1.72      -14.50     18.62 o 
  -8  16   3        0.74        4.74     18.88 o 
  -6  16   3       40.60       46.86     19.86 o 
  -4  16   3        8.62       13.02     17.91 o 
  -2  16   3        2.35      -13.81     18.07 o 
   0  16   3        0.32       10.66     12.27 o 
   2  16   3        6.16       21.71     17.58 o 
   4  16   3        9.33       -4.34     18.78 o 
   6  16   3       20.00       20.42     19.64 o 
 -32   0   4       17.11       18.55     19.38 o 
 -30   0   4       45.03       51.40     18.34 o 
 -28   0   4      137.14      178.28     17.53 o 
 -26   0   4       17.04       32.95     14.33 o 
 -24   0   4        5.71       18.15     13.57 o 
 -22   0   4      292.07      307.72     15.58 o 
 -20   0   4      274.70      243.50     14.06 o 
 -18   0   4        4.08       -8.19     11.77 o 
 -16   0   4      863.29      852.93     27.08 o 
 -14   0   4     3122.77     3081.19     59.80 o 
 -12   0   4    10404.21     9905.39    101.87 o 
 -10   0   4      620.13      580.52     17.15 o 
  -8   0   4      374.35      335.94     10.90 o 
  -6   0   4       73.39       59.00      7.16 o 
  -4   0   4     2202.99     2380.99     53.50 o 
  -2   0   4     1377.74     1091.19     28.38 o 
   0   0   4     3224.97     2740.41    201.75 o 
   2   0   4     3549.37     3430.85     63.44 o 
   4   0   4      687.82      684.91     24.31 o 
   6   0   4       74.67       92.74      8.30 o 
   8   0   4     1960.30     1879.20     46.18 o 
  10   0   4      625.78      675.43     21.33 o 
  12   0   4      865.29      856.97     28.06 o 
  14   0   4       69.90       59.69     11.02 o 
  16   0   4      283.53      287.60     14.98 o 
  18   0   4     2308.05     2362.54     39.45 o 
  20   0   4     1259.77     1191.33     25.67 o 
  22   0   4      269.09      277.93     16.39 o 
  24   0   4       23.00       35.72     15.80 o 
  26   0   4      131.12      141.18     18.02 o 
  28   0   4       38.65       21.61     18.78 o 
  30   0   4      138.05      146.91     20.84 o 
 -31   1   4        6.44       11.05     13.14 o 
 -29   1   4       28.51       37.39     12.37 o 
 -27   1   4       60.71       65.61     22.74 o 
 -25   1   4        0.37       -2.86     13.67 o 
 -23   1   4        0.55        0.39      9.52 o 
 -21   1   4      188.66      189.63     10.01 o 
 -19   1   4      346.63      340.18     10.31 o 
 -17   1   4      333.54      351.23     13.57 o 
 -15   1   4      361.67      334.46     11.38 o 
 -13   1   4     4980.61     4893.40    335.36 o 
 -11   1   4    10341.75     9340.85    600.68 o 
  -9   1   4      575.30      505.05     35.87 o 
  -7   1   4      163.98      139.90     13.92 o 
  -5   1   4     5701.19     5314.09    797.81 o 
  -3   1   4       39.72       38.77      7.57 o 
  -1   1   4      535.13      477.32     30.88 o 
   1   1   4     2629.41     2461.01    101.43 o 
   3   1   4     8826.22     8375.55     66.89 o 
   5   1   4      160.22      165.95      5.95 o 
   7   1   4       24.00       19.53      5.62 o 
   9   1   4     1157.34     1164.60     26.21 o 
  11   1   4      137.94      140.99      6.95 o 
  13   1   4      116.73      115.53      7.78 o 
  15   1   4       12.53        7.30      8.29 o 
  17   1   4      629.52      626.89     15.24 o 
  19   1   4       36.26       33.74     13.05 o 
  21   1   4       53.79       46.57      9.97 o 
  23   1   4        1.32        6.71     10.61 o 
  25   1   4       23.88       16.08     11.28 o 
  27   1   4       27.72       27.63     21.84 o 
  29   1   4        8.04       19.93     13.33 o 
 -32   2   4       19.58       40.75     19.32 o 
 -30   2   4       11.19       12.23     18.29 o 
 -28   2   4       10.68       50.12     15.24 o 
 -26   2   4       14.89       34.83     14.43 o 
 -24   2   4      103.46       76.17     15.09 o 
 -22   2   4       24.68       40.25     12.76 o 
 -20   2   4      154.35      157.07     13.51 o 
 -18   2   4        0.48       20.13     11.34 o 
 -16   2   4      883.43      820.47     22.42 o 
 -14   2   4        1.57       -4.83      9.77 o 
 -12   2   4        6.46        8.58      8.79 o 
 -10   2   4     2451.70     1937.11     46.40 o 
  -8   2   4       80.72       83.17      8.20 o 
  -6   2   4      944.63      778.14     21.71 o 
  -4   2   4     2382.17     2054.72     45.53 o 
  -2   2   4      119.10      126.98      6.78 o 
   0   2   4       29.57       31.18      4.39 o 
   2   2   4     5661.51     5754.22     84.23 o 
   4   2   4       28.95       34.04      7.38 o 
   6   2   4     1518.08     1468.18     45.59 o 
   8   2   4      288.14      276.05      9.66 o 
  10   2   4      204.00      253.46     10.69 o 
  12   2   4      519.43      525.67     17.53 o 
  14   2   4       98.62      100.24     11.61 o 
  16   2   4      212.45      219.03     13.84 o 
  18   2   4      780.73      785.54     25.56 o 
  20   2   4      160.58      157.66     14.93 o 
  22   2   4       11.69        7.99     14.71 o 
  24   2   4      160.82      153.71     17.26 o 
  26   2   4        2.86       14.60     16.66 o 
  28   2   4       57.31       73.31     19.05 o 
 -31   3   4       14.06       20.13     19.27 o 
 -29   3   4       39.41       59.69     18.34 o 
 -27   3   4       28.29       39.86     15.58 o 
 -25   3   4       19.73       37.20     14.49 o 
 -23   3   4       10.80       22.79     13.51 o 
 -21   3   4      361.77      340.78     15.80 o 
 -19   3   4       12.66       -3.65     12.54 o 
 -17   3   4      163.13      164.76     13.07 o 
 -15   3   4      196.02      189.82     11.83 o 
 -13   3   4      306.48      300.23     11.40 o 
 -11   3   4      286.31      279.51     10.47 o 
  -9   3   4     2713.74     2400.72     52.48 o 
  -7   3   4        1.36        9.18      7.43 o 
  -5   3   4      412.15      356.56      9.94 o 
  -3   3   4     6070.10     6525.65     83.79 o 
  -1   3   4        1.16       -1.48      7.68 o 
   1   3   4     3000.70     3347.38    169.94 o 
   3   3   4     2205.53     2247.60     53.94 o 
   5   3   4     4210.52     4481.29     74.51 o 
   7   3   4     1114.07     1243.72     43.42 o 
   9   3   4     1058.71     1134.90     36.42 o 
  11   3   4      589.22      610.52     18.83 o 
  13   3   4       63.49       73.50     11.18 o 
  15   3   4      682.63      645.54     22.42 o 
  17   3   4     2470.39     2518.23     41.08 o 
  19   3   4      864.49      866.64     25.13 o 
  21   3   4       18.98       18.55     13.89 o 
  23   3   4      177.49      175.72     17.10 o 
  25   3   4       24.80       12.83     16.23 o 
  27   3   4        0.38       10.26     17.58 o 
  29   3   4        0.03      -15.69     18.99 o 
 -30   4   4       27.60       21.90     19.10 o 
 -28   4   4      113.38      111.19     19.05 o 
 -26   4   4        0.07        2.47     14.71 o 
 -24   4   4      274.80      280.10     17.36 o 
 -22   4   4      228.53      227.22     15.36 o 
 -20   4   4      190.84      191.80     14.71 o 
 -18   4   4      782.63      741.54     25.35 o 
 -16   4   4      346.30      352.22     14.43 o 
 -14   4   4       19.62       17.96     10.15 o 
 -12   4   4      183.53      159.63     10.42 o 
 -10   4   4       49.09       44.30      8.95 o 
  -8   4   4      685.29      690.33     22.31 o 
  -6   4   4        0.88       10.16      7.81 o 
  -4   4   4      382.25      381.82     12.20 o 
  -2   4   4     1400.46     1580.45     47.27 o 
   0   4   4       18.95       35.32     26.51 o 
   2   4   4     1647.77     1637.97     46.24 o 
   4   4   4     6876.11     7076.38     89.50 o 
   6   4   4     1769.50     1774.82     46.68 o 
   8   4   4      568.67      561.19     18.94 o 
  10   4   4     4053.79     3946.35     58.99 o 
  12   4   4     1254.92     1280.03     36.31 o 
  14   4   4      424.86      427.40     15.90 o 
  16   4   4      973.23     1005.26     29.69 o 
  18   4   4     1619.25     1612.82     31.10 o 
  20   4   4        6.21        6.12     13.72 o 
  22   4   4        4.21       -1.38     14.22 o 
  24   4   4       65.59       71.13     16.34 o 
  26   4   4        2.16       15.10     17.15 o 
  28   4   4        0.00      -15.98     19.43 o 
 -31   5   4       70.54       93.53     19.97 o 
 -29   5   4       26.18       35.91     18.40 o 
 -27   5   4        1.79        8.29     15.41 o 
 -25   5   4       17.85       24.17     15.09 o 
 -23   5   4       17.17        0.49     14.93 o 
 -21   5   4        1.49      -10.56     13.63 o 
 -19   5   4      879.20      841.38     26.37 o 
 -17   5   4       13.23        6.91     12.81 o 
 -15   5   4      992.50      894.96     26.81 o 
 -13   5   4      795.95      709.18     21.05 o 
 -11   5   4       39.42       34.83     10.03 o 
  -9   5   4      718.63      750.12     24.09 o 
  -7   5   4      213.11      206.50     10.20 o 
  -5   5   4        0.77       -1.97      8.14 o 
  -3   5   4      199.10      185.58      9.12 o 
  -1   5   4      158.61      146.61      6.26 o 
   1   5   4     2290.45     2409.80     36.93 o 
   3   5   4      299.06      312.16     10.15 o 
   5   5   4     2200.73     2320.02     52.26 o 
   7   5   4       63.46       77.45     10.09 o 
   9   5   4       34.04       41.64      9.82 o 
  11   5   4       51.42       37.89     11.12 o 
  13   5   4       36.89       36.01     11.94 o 
  15   5   4       15.13       32.76     12.64 o 
  17   5   4      472.55      476.63     17.42 o 
  19   5   4      558.66      523.00     18.40 o 
  21   5   4       72.18       81.49     14.87 o 
  23   5   4       79.62       60.08     16.71 o 
  25   5   4       58.46       60.08     18.12 o 
  27   5   4       32.51       40.45     18.51 o 
 -30   6   4       12.31        7.00     19.10 o 
 -28   6   4        1.08      -15.10     18.88 o 
 -26   6   4        5.80        6.91     15.80 o 
 -24   6   4       17.88        9.96     14.54 o 
 -22   6   4       79.00       66.20     14.71 o 
 -20   6   4        4.80        3.55     13.19 o 
 -18   6   4       98.46      108.03     13.19 o 
 -16   6   4      146.68      126.48     14.22 o 
 -14   6   4        4.29       -0.10     11.50 o 
 -12   6   4       37.61       30.09     10.53 o 
 -10   6   4      417.58      397.90     14.87 o 
  -8   6   4     1376.31     1318.11     41.63 o 
  -6   6   4      607.91      563.55     16.77 o 
  -4   6   4      248.02      243.30     10.37 o 
  -2   6   4        0.02       -0.30      8.51 o 
   0   6   4      152.26      179.96      7.05 o 
   2   6   4      444.24      443.88     13.57 o 
   4   6   4     3482.95     3585.74     60.73 o 
   6   6   4      966.09     1038.11     33.70 o 
   8   6   4      206.95      215.67     12.05 o 
  10   6   4     4277.11     4141.50     56.76 o 
  12   6   4      367.71      345.71     14.37 o 
  14   6   4      537.47      496.86     16.77 o 
  16   6   4       88.52       92.35     14.16 o 
  18   6   4      193.39      204.52     15.30 o 
  20   6   4       46.52       42.72     14.43 o 
  22   6   4        2.78       15.98     15.24 o 
  24   6   4       20.78        0.79     16.60 o 
  26   6   4        4.83        3.35     17.97 o 
 -29   7   4        1.87       -9.18     18.94 o 
 -27   7   4        3.83       -6.91     16.56 o 
 -25   7   4        7.36        3.35     16.45 o 
 -23   7   4        6.09       22.20     14.81 o 
 -21   7   4       22.60       13.52     13.57 o 
 -19   7   4      103.63      105.76     14.06 o 
 -17   7   4       34.01       29.20     13.46 o 
 -15   7   4        5.71       -7.70     12.59 o 
 -13   7   4       81.05       61.17     12.54 o 
 -11   7   4        3.74        1.09     11.02 o 
  -9   7   4        2.60        4.34     10.09 o 
  -7   7   4        2.37       11.05      9.50 o 
  -5   7   4        0.21       -6.02      9.94 o 
  -3   7   4      290.44      306.94     11.99 o 
  -1   7   4      164.96      176.21      7.37 o 
   1   7   4      992.29     1052.52     25.47 o 
   3   7   4      238.16      254.05     11.40 o 
   5   7   4      483.73      509.88     15.84 o 
   7   7   4      411.28      409.74     13.78 o 
   9   7   4      330.58      308.51     14.11 o 
  11   7   4     1383.66     1323.54     32.67 o 
  13   7   4       42.77       51.90     12.81 o 
  15   7   4      895.79      892.29     24.64 o 
  17   7   4      317.88      338.90     16.99 o 
  19   7   4       14.42       24.96     14.06 o 
  21   7   4       13.74       10.95     14.98 o 
  23   7   4       72.96       74.29     17.26 o 
  25   7   4        1.57       -8.48     17.91 o 
  27   7   4        0.04       -1.87     18.78 o 
 -28   8   4        2.25        6.02     18.67 o 
 -26   8   4       28.85       15.59     18.18 o 
 -24   8   4       59.10       45.58     17.47 o 
 -22   8   4       30.13        9.67     15.84 o 
 -20   8   4      154.14      179.66     15.68 o 
 -18   8   4      246.41      238.46     16.34 o 
 -16   8   4        9.03       -4.74     13.84 o 
 -14   8   4      196.71      171.28     14.54 o 
 -12   8   4      127.01      119.77     13.19 o 
 -10   8   4      133.78      137.63     12.76 o 
  -8   8   4        8.32       11.05     11.18 o 
  -6   8   4      749.75      718.45     27.95 o 
  -4   8   4     1174.49     1184.33     37.44 o 
  -2   8   4     1829.72     1898.74     43.42 o 
   0   8   4       35.48       26.93      7.64 o 
   2   8   4        5.31        2.37     10.20 o 
   4   8   4       41.28       18.35     11.34 o 
   6   8   4      857.63      883.81     29.14 o 
   8   8   4       18.13       27.63     11.67 o 
  10   8   4       85.10       64.23     13.13 o 
  12   8   4      825.05      810.01     24.59 o 
  14   8   4      100.54       92.35     14.28 o 
  16   8   4      299.57      308.91     17.32 o 
  18   8   4      200.38      172.95     16.99 o 
  20   8   4      236.82      257.31     18.07 o 
  22   8   4        0.42       -4.34     16.50 o 
  24   8   4       84.13       70.94     18.99 o 
  26   8   4        6.81       28.81     18.18 o 
 -27   9   4       25.86       32.76     19.49 o 
 -25   9   4       40.89       66.40     17.58 o 
 -23   9   4       19.44       35.12     16.56 o 
 -21   9   4      177.77      208.37     17.91 o 
 -19   9   4      156.68      146.91     15.84 o 
 -17   9   4       13.04        1.28     14.49 o 
 -15   9   4      144.98      135.17     15.36 o 
 -13   9   4       29.34       37.69     13.35 o 
 -11   9   4        3.08        5.72     12.59 o 
  -9   9   4       10.33       12.53     12.16 o 
  -7   9   4       79.43       85.74     12.97 o 
  -5   9   4      143.99      149.57     13.51 o 
  -3   9   4      149.00      123.43     13.46 o 
  -1   9   4      325.28      330.22     14.22 o 
   1   9   4      521.71      532.67     12.72 o 
   3   9   4       56.76       67.68     11.99 o 
   5   9   4       33.11       38.58     12.20 o 
   7   9   4      346.67      346.30     15.09 o 
   9   9   4      245.71      224.85     15.19 o 
  11   9   4      216.14      197.72     13.84 o 
  13   9   4       15.50       10.06     13.84 o 
  15   9   4       14.70        5.13     14.22 o 
  17   9   4      147.00      133.00     16.82 o 
  19   9   4      105.61      104.38     17.10 o 
  21   9   4      232.45      248.43     19.10 o 
  23   9   4       33.85       63.83     18.07 o 
 -26  10   4        6.00       -3.16     19.43 o 
 -24  10   4        7.54       -1.58     17.97 o 
 -22  10   4       56.63       46.57     18.40 o 
 -20  10   4       93.53       97.67     16.93 o 
 -18  10   4      170.20      167.72     17.04 o 
 -16  10   4      104.57       92.15     16.34 o 
 -14  10   4      197.23      184.99     15.74 o 
 -12  10   4       53.77       49.82     14.06 o 
 -10  10   4     1634.07     1656.72     31.32 o 
  -8  10   4      559.15      554.57     20.29 o 
  -6  10   4      346.33      323.61     16.39 o 
  -4  10   4      692.18      706.91     23.33 o 
  -2  10   4     1505.27     1495.51     32.67 o 
   0  10   4        2.60        4.93      8.47 o 
   2  10   4       74.44       87.61     12.37 o 
   4  10   4        0.63        0.00     11.94 o 
   6  10   4      125.34      133.00     13.19 o 
   8  10   4      571.14      564.14     19.10 o 
  10  10   4      699.21      612.00     19.64 o 
  12  10   4       53.73       61.86     14.37 o 
  14  10   4       54.05       47.75     14.54 o 
  16  10   4       72.04       73.80     14.98 o 
  18  10   4       13.88       32.66     15.84 o 
  20  10   4       55.33       72.91     17.10 o 
  22  10   4        7.02        5.03     18.12 o 
 -23  11   4        5.54       16.08     18.78 o 
 -21  11   4        0.75       -7.50     16.56 o 
 -19  11   4       45.53       58.11     16.39 o 
 -17  11   4       82.87       92.84     16.01 o 
 -15  11   4       36.19       35.81     15.46 o 
 -13  11   4       69.75       92.54     14.65 o 
 -11  11   4       12.55       -6.31     13.94 o 
  -9  11   4      260.30      256.82     16.71 o 
  -7  11   4       20.85       16.08     13.78 o 
  -5  11   4      133.62      124.51     15.09 o 
  -3  11   4       15.80        9.08     13.57 o 
  -1  11   4      358.34      316.60     11.42 o 
   1  11   4       59.70       58.90      9.11 o 
   3  11   4        3.25       16.28     12.64 o 
   5  11   4        0.01       -3.45     13.02 o 
   7  11   4       21.29       24.07     13.46 o 
   9  11   4        3.02       12.23     13.67 o 
  11  11   4        2.29        0.59     13.46 o 
  13  11   4       16.04        8.39     14.76 o 
  15  11   4       18.21       29.01     16.28 o 
  17  11   4       55.27       42.62     17.86 o 
  19  11   4       29.33       29.50     18.02 o 
  21  11   4        0.76        8.09     17.36 o 
 -22  12   4        0.00       12.92     18.29 o 
 -20  12   4        4.89       21.61     17.32 o 
 -18  12   4       10.17       24.47     16.66 o 
 -16  12   4       14.65       19.44     16.77 o 
 -14  12   4      175.55      165.65     18.02 o 
 -12  12   4        0.74       -0.30     14.87 o 
 -10  12   4        0.91       -2.57     14.22 o 
  -8  12   4      144.73      121.25     14.76 o 
  -6  12   4        9.80       10.36     14.54 o 
  -4  12   4      139.33      149.27     15.19 o 
  -2  12   4        3.54       -5.92     13.46 o 
   0  12   4        3.12       -4.05     15.41 o 
   2  12   4        1.94       -2.37     13.51 o 
   4  12   4       38.10       42.42     14.22 o 
   6  12   4        2.95        0.20     14.65 o 
   8  12   4       31.63       29.01     14.49 o 
  10  12   4        3.13        7.60     14.33 o 
  12  12   4       38.13       40.35     15.84 o 
  14  12   4       15.94       -3.75     16.88 o 
  16  12   4        0.30        8.78     17.32 o 
  18  12   4       34.38       66.69     18.02 o 
  20  12   4        2.56      -14.60     18.94 o 
 -19  13   4        0.91        2.07     17.75 o 
 -17  13   4        0.01        6.81     17.97 o 
 -15  13   4        4.42      -13.02     17.97 o 
 -13  13   4       22.17       39.07     16.50 o 
 -11  13   4        1.32        1.97     15.09 o 
  -9  13   4      100.63       93.63     16.17 o 
  -7  13   4        5.42       21.11     14.65 o 
  -5  13   4       49.88       63.54     15.03 o 
  -3  13   4       19.19        6.51     14.43 o 
  -1  13   4       61.39       73.50     18.99 o 
   1  13   4      101.68      116.03     23.83 o 
   3  13   4      354.65      336.34     18.07 o 
   5  13   4       13.76       19.93     15.41 o 
   7  13   4       80.98      114.35     16.66 o 
   9  13   4       86.62       86.62     16.23 o 
  11  13   4        2.00        3.85     15.95 o 
  13  13   4        4.84       10.95     17.32 o 
  15  13   4       11.12       43.41     17.42 o 
  17  13   4        5.39       12.14     19.05 o 
 -16  14   4       14.62       -9.87     20.14 o 
 -14  14   4        5.43      -12.43     18.07 o 
 -12  14   4       44.96       49.82     16.39 o 
 -10  14   4        3.01        3.26     16.66 o 
  -8  14   4       26.39       16.97     16.01 o 
  -6  14   4       30.01       54.36     16.45 o 
  -4  14   4        4.48       -5.03     15.84 o 
  -2  14   4       54.11       57.62     16.12 o 
   0  14   4        3.43        7.30     11.06 o 
   2  14   4        8.18        0.00     15.41 o 
   4  14   4        0.47       15.29     15.36 o 
   6  14   4       41.50       52.49     17.15 o 
   8  14   4        4.77      -12.23     17.36 o 
  10  14   4       35.63       48.34     17.32 o 
  12  14   4        3.07       36.41     16.99 o 
  14  14   4        8.82       18.45     19.59 o 
 -13  15   4       59.96       77.35     20.08 o 
 -11  15   4       98.66      122.83     18.45 o 
  -9  15   4        1.38        3.55     18.83 o 
  -7  15   4        5.77        4.14     17.86 o 
  -5  15   4        4.75        8.98     16.71 o 
  -3  15   4        5.36        4.44     16.99 o 
  -1  15   4        8.07       -3.26     12.21 o 
   1  15   4       81.92       75.87     12.36 o 
   3  15   4       41.08       51.90     17.86 o 
   5  15   4        5.69       -3.45     17.64 o 
   7  15   4        0.08        8.19     18.34 o 
   9  15   4       21.99        6.51     18.88 o 
  11  15   4        1.19       -4.83     19.10 o 
  -8  16   4        4.44       21.01     17.86 o 
  -6  16   4        0.17        6.02     17.97 o 
  -4  16   4       12.82        3.45     18.56 o 
  -2  16   4       12.32       26.54     18.40 o 
   0  16   4       24.98       24.76     18.80 o 
   2  16   4       83.04      110.11     19.43 o 
   4  16   4        8.54        2.17     19.16 o 
 -31   1   5        0.15      -10.75     13.08 o 
 -29   1   5        4.89       16.58     15.09 o 
 -27   1   5        2.79       -0.30     11.24 o 
 -25   1   5       50.58       52.39     10.61 o 
 -23   1   5       72.62       63.14     10.25 o 
 -21   1   5      156.19      164.86     10.11 o 
 -19   1   5      223.00      201.66     11.94 o 
 -17   1   5      577.58      576.87     21.00 o 
 -15   1   5     1559.05     1528.36    109.48 o 
 -13   1   5      443.01      426.02     46.70 o 
 -11   1   5      672.23      580.03     55.73 o 
  -9   1   5        9.63       -1.87      7.21 o 
  -7   1   5      441.58      392.87     61.19 o 
  -5   1   5        0.87        2.96      5.38 o 
  -3   1   5     7799.73     7299.45   1182.29 o 
  -1   1   5     7305.16     6724.75    296.89 o 
   1   1   5       57.96       53.18      4.79 o 
   3   1   5     5155.17     4739.59     51.75 o 
   5   1   5     2092.62     2134.24     38.29 o 
   7   1   5      172.25      152.53     10.47 o 
   9   1   5     1264.95     1236.03     27.58 o 
  11   1   5      943.18      933.83     22.40 o 
  13   1   5     1090.96     1052.62     22.90 o 
  15   1   5       48.02       55.35     11.94 o 
  17   1   5      213.85      198.90     10.55 o 
  19   1   5       92.63       84.95     10.07 o 
  21   1   5      242.08      231.56     11.59 o 
  23   1   5      244.96      220.90     12.64 o 
  25   1   5       83.74       89.98     12.33 o 
  27   1   5       24.62       25.95     12.60 o 
  29   1   5       11.45        2.96     13.72 o 
 -32   2   5        0.42        7.00     18.78 o 
 -30   2   5        0.03       -1.68     17.64 o 
 -28   2   5       10.92       11.25     16.28 o 
 -26   2   5        1.13      -11.84     15.09 o 
 -24   2   5       55.38       63.54     14.37 o 
 -22   2   5      411.33      397.70     17.32 o 
 -20   2   5      183.33      193.08     14.81 o 
 -18   2   5      172.43      159.34     14.11 o 
 -16   2   5     1093.22     1032.49     32.73 o 
 -14   2   5      283.77      242.21     12.42 o 
 -12   2   5      390.67      336.04     11.50 o 
 -10   2   5       73.21       67.58      8.68 o 
  -8   2   5       56.06       55.84      8.42 o 
  -6   2   5       37.60       41.44      8.08 o 
  -4   2   5       16.77       43.31      7.81 o 
  -2   2   5        4.99        6.71      7.60 o 
   0   2   5        3.11       10.06      5.24 o 
   2   2   5     5039.07     5045.93     76.35 o 
   4   2   5     1487.34     1443.02     43.64 o 
   6   2   5      511.71      535.24     20.19 o 
   8   2   5      283.55      257.60     11.18 o 
  10   2   5       10.13       20.52      9.44 o 
  12   2   5       14.88        9.37     10.80 o 
  14   2   5       42.99       51.01     11.77 o 
  16   2   5      321.17      304.07     15.46 o 
  18   2   5     1817.52     1782.91     30.93 o 
  20   2   5       90.51       76.17     14.16 o 
  22   2   5       82.42       73.60     15.90 o 
  24   2   5      187.52      175.81     18.02 o 
  26   2   5       32.72       25.75     17.36 o 
  28   2   5        0.35      -15.79     19.38 o 
 -31   3   5       21.32       46.57     18.99 o 
 -29   3   5        5.61       -8.19     17.97 o 
 -27   3   5       43.90       69.36     16.28 o 
 -25   3   5       37.39       34.93     15.14 o 
 -23   3   5       99.27       78.93     14.43 o 
 -21   3   5      115.63      101.62     14.11 o 
 -19   3   5     1367.50     1287.33     31.36 o 
 -17   3   5      180.39      175.03     13.94 o 
 -15   3   5      281.64      262.34     12.64 o 
 -13   3   5      664.88      591.57     19.32 o 
 -11   3   5       54.84       42.82      9.17 o 
  -9   3   5       64.81       47.46      8.63 o 
  -7   3   5     4405.77     4007.72     68.92 o 
  -5   3   5       41.40       23.48      8.03 o 
  -3   3   5      277.09      333.18     12.26 o 
  -1   3   5     1885.95     2052.55     88.49 o 
   1   3   5      374.02      376.98     19.56 o 
   3   3   5     1448.94     1383.92     42.22 o 
   5   3   5     1488.08     1416.78     44.66 o 
   7   3   5     2114.58     2032.52     50.09 o 
   9   3   5      199.57      194.56     11.18 o 
  11   3   5      306.57      283.95     12.26 o 
  13   3   5      647.76      610.91     21.16 o 
  15   3   5      601.70      592.26     19.10 o 
  17   3   5      432.71      416.35     17.86 o 
  19   3   5       40.07       39.46     14.06 o 
  21   3   5        0.58       -2.17     14.49 o 
  23   3   5       68.85      106.36     16.34 o 
  25   3   5       16.34        6.61     16.99 o 
  27   3   5        6.76       -3.65     18.18 o 
 -30   4   5        0.27      -15.29     18.78 o 
 -28   4   5        7.21        7.00     17.26 o 
 -26   4   5        2.12        5.33     15.41 o 
 -24   4   5       15.44        8.09     14.98 o 
 -22   4   5        0.04       -1.68     13.13 o 
 -20   4   5        4.03       -6.51     13.02 o 
 -18   4   5      117.46      115.14     13.41 o 
 -16   4   5       28.96       26.15     12.20 o 
 -14   4   5      445.16      406.98     13.78 o 
 -12   4   5      579.80      489.26     13.63 o 
 -10   4   5      570.20      533.07     18.78 o 
  -8   4   5        0.03        2.86      8.68 o 
  -6   4   5      846.56      748.05     22.52 o 
  -4   4   5     1024.13     1182.95     41.63 o 
  -2   4   5      870.59      996.38     33.59 o 
   0   4   5      351.72      423.16     12.90 o 
   2   4   5      175.88      148.39      9.17 o 
   4   4   5      184.86      170.88     10.03 o 
   6   4   5     1219.23     1298.88     41.73 o 
   8   4   5        1.55       -3.16      9.88 o 
  10   4   5      912.57      905.22     25.18 o 
  12   4   5        6.73       14.70     11.34 o 
  14   4   5     1724.82     1640.24     35.82 o 
  16   4   5      132.56      119.58     14.33 o 
  18   4   5        9.33       -5.53     13.78 o 
  20   4   5       32.61       34.33     14.81 o 
  22   4   5       11.33        1.18     15.52 o 
  24   4   5      113.57      122.24     17.26 o 
  26   4   5       51.24       20.23     18.83 o 
  28   4   5       26.27       10.26     19.97 o 
 -31   5   5        3.56        3.35     19.38 o 
 -29   5   5       19.92       -6.02     18.40 o 
 -27   5   5        4.35       33.35     16.01 o 
 -25   5   5       13.19       -7.50     15.84 o 
 -23   5   5       23.63       18.06     14.54 o 
 -21   5   5       62.40       50.02     14.00 o 
 -19   5   5       97.49       99.55     13.72 o 
 -17   5   5       14.30       21.21     12.32 o 
 -15   5   5       21.59       10.36     12.37 o 
 -13   5   5      506.21      457.99     15.19 o 
 -11   5   5      954.27      861.71     23.28 o 
  -9   5   5      441.80      436.87     15.63 o 
  -7   5   5      431.27      463.31     15.19 o 
  -5   5   5     6971.41     6930.46     82.55 o 
  -3   5   5      798.05      883.41     31.70 o 
  -1   5   5     1859.23     1894.10     33.63 o 
   1   5   5      900.05      905.22     24.91 o 
   3   5   5      727.44      791.16     27.73 o 
   5   5   5      891.17      889.53     25.45 o 
   7   5   5     2120.34     2191.96     47.64 o 
   9   5   5      470.88      482.45     15.80 o 
  11   5   5       34.68       26.64     11.61 o 
  13   5   5      536.06      525.08     16.71 o 
  15   5   5      214.23      197.42     14.65 o 
  17   5   5       24.23       26.54     13.67 o 
  19   5   5        1.05       -5.62     13.89 o 
  21   5   5        5.65        7.89     15.03 o 
  23   5   5       80.53       65.22     17.21 o 
  25   5   5       28.65       44.10     17.21 o 
  27   5   5        0.41       29.50     18.12 o 
 -30   6   5        7.98       29.20     19.05 o 
 -28   6   5        3.98       35.91     16.71 o 
 -26   6   5       48.82       61.37     16.77 o 
 -24   6   5       86.59       98.37     16.34 o 
 -22   6   5        9.19       22.89     13.67 o 
 -20   6   5       53.91       43.02     13.72 o 
 -18   6   5      178.22      176.21     14.37 o 
 -16   6   5        2.51       -6.12     12.20 o 
 -14   6   5        2.84       18.15     11.67 o 
 -12   6   5      323.48      289.27     13.13 o 
 -10   6   5       22.05       17.66     10.37 o 
  -8   6   5      256.37      295.29     12.91 o 
  -6   6   5     2259.67     2087.47     47.76 o 
  -4   6   5      189.75      198.01     11.02 o 
  -2   6   5       14.56        8.29      9.17 o 
   0   6   5       11.31       15.98      6.36 o 
   2   6   5       94.65      118.89     10.59 o 
   4   6   5        9.38        9.18      9.77 o 
   6   6   5       83.92       82.28     11.40 o 
   8   6   5     1053.01     1050.25     34.03 o 
  10   6   5        0.14        6.81     11.67 o 
  12   6   5      178.00      174.63     13.63 o 
  14   6   5      295.48      274.67     15.58 o 
  16   6   5       24.15       16.48     14.00 o 
  18   6   5       13.55       20.82     14.16 o 
  20   6   5       65.30       60.58     15.30 o 
  22   6   5        0.01        4.74     15.30 o 
  24   6   5       13.96        0.30     17.91 o 
  26   6   5       13.33       13.81     18.45 o 
 -29   7   5        1.52       -4.44     18.88 o 
 -27   7   5        0.04       -2.47     16.77 o 
 -25   7   5        0.49       19.24     15.58 o 
 -23   7   5        0.94       11.54     14.81 o 
 -21   7   5       79.97       82.68     15.19 o 
 -19   7   5       87.80       85.54     14.16 o 
 -17   7   5        3.33       14.50     13.13 o 
 -15   7   5      161.87      144.54     14.33 o 
 -13   7   5       41.33       38.97     12.91 o 
 -11   7   5      292.36      291.35     14.59 o 
  -9   7   5       69.62       79.72     11.45 o 
  -7   7   5      310.26      321.64     13.67 o 
  -5   7   5      290.25      303.48     12.91 o 
  -3   7   5      736.90      738.38     25.72 o 
  -1   7   5      331.94      330.22      9.61 o 
   1   7   5      397.22      370.77      9.00 o 
   3   7   5      602.81      542.44     16.56 o 
   5   7   5      405.16      402.74     14.06 o 
   7   7   5     1837.45     1926.56     40.16 o 
   9   7   5     1234.65     1188.18     31.92 o 
  11   7   5       30.23       43.31     12.32 o 
  13   7   5      103.72      101.13     13.94 o 
  15   7   5        1.53       -0.89     13.46 o 
  17   7   5        1.26       -3.95     14.33 o 
  19   7   5       54.87       77.35     15.24 o 
  21   7   5       23.04        9.47     16.12 o 
  23   7   5       14.28       30.58     16.82 o 
  25   7   5       10.41      -10.95     19.27 o 
 -28   8   5        9.58       16.77     19.16 o 
 -26   8   5       26.08        4.64     18.88 o 
 -24   8   5        2.29      -12.14     16.34 o 
 -22   8   5        5.31       19.04     14.98 o 
 -20   8   5        2.52        6.31     14.54 o 
 -18   8   5        5.83       -9.27     14.11 o 
 -16   8   5      131.34      127.77     14.49 o 
 -14   8   5        6.49       -8.19     13.35 o 
 -12   8   5      318.15      290.46     14.71 o 
 -10   8   5      384.28      371.76     15.68 o 
  -8   8   5       36.51       24.57     12.05 o 
  -6   8   5     1792.54     1754.10     40.05 o 
  -4   8   5       37.51       49.63     11.24 o 
  -2   8   5      129.12      140.10     12.37 o 
   0   8   5      253.32      256.22     10.17 o 
   2   8   5      107.56       87.12     11.50 o 
   4   8   5        2.13       18.15     11.67 o 
   6   8   5      215.50      189.63     13.67 o 
   8   8   5      185.56      203.24     14.76 o 
  10   8   5      291.87      280.59     14.93 o 
  12   8   5        8.29       19.04     12.48 o 
  14   8   5        0.02       11.35     12.81 o 
  16   8   5      192.98      179.46     16.39 o 
  18   8   5        0.00       -7.70     14.81 o 
  20   8   5       13.76        8.88     16.50 o 
  22   8   5       31.47       33.94     17.80 o 
  24   8   5        5.06        4.05     18.62 o 
 -27   9   5        0.58       -2.07     19.27 o 
 -25   9   5        5.95      -10.06     18.12 o 
 -23   9   5       10.03       15.49     16.82 o 
 -21   9   5       16.51        7.10     15.90 o 
 -19   9   5       40.34       49.43     14.71 o 
 -17   9   5       89.31       68.27     15.41 o 
 -15   9   5       15.61        8.58     13.67 o 
 -13   9   5       15.20       27.72     12.59 o 
 -11   9   5      307.63      291.15     16.39 o 
  -9   9   5       21.96       -1.28     13.35 o 
  -7   9   5      231.43      220.01     14.81 o 
  -5   9   5        2.32       10.56     12.32 o 
  -3   9   5       51.79       33.45     12.37 o 
  -1   9   5      938.45      933.83     21.00 o 
   1   9   5       43.45       56.83      8.47 o 
   3   9   5      224.09      242.61     13.63 o 
   5   9   5       37.81       36.41     12.86 o 
   7   9   5      529.09      506.72     17.26 o 
   9   9   5       34.75       23.48     13.29 o 
  11   9   5       67.55       40.75     14.00 o 
  13   9   5        0.03       20.32     13.57 o 
  15   9   5       85.45       82.38     15.14 o 
  17   9   5        8.99       15.39     15.09 o 
  19   9   5        5.78       10.85     16.28 o 
  21   9   5        2.16       29.70     16.88 o 
  23   9   5        3.69       26.64     18.45 o 
 -24  10   5        5.13       -2.57     18.67 o 
 -22  10   5       74.09       85.44     17.91 o 
 -20  10   5        0.70      -10.26     15.95 o 
 -18  10   5        2.12      -11.84     15.58 o 
 -16  10   5        0.68       22.99     14.54 o 
 -14  10   5       35.38       42.82     14.54 o 
 -12  10   5        3.07      -10.16     13.94 o 
 -10  10   5      395.18      373.04     17.64 o 
  -8  10   5      547.05      559.11     19.97 o 
  -6  10   5       33.27       24.17     13.67 o 
  -4  10   5      482.49      485.61     17.10 o 
  -2  10   5      139.79      133.00     14.00 o 
   0  10   5       22.65       23.68      8.67 o 
   2  10   5      116.64      133.09     13.07 o 
   4  10   5       16.95       27.63     12.86 o 
   6  10   5        7.43       20.13     13.29 o 
   8  10   5       43.97       55.35     13.57 o 
  10  10   5       62.48       62.16     14.11 o 
  12  10   5       54.25       57.03     14.49 o 
  14  10   5        0.06       -5.82     14.98 o 
  16  10   5        9.46       24.07     15.84 o 
  18  10   5        5.88       -1.18     17.15 o 
  20  10   5       45.95       19.73     18.73 o 
  22  10   5       29.49       28.51     18.67 o 
 -23  11   5        0.57       32.06     18.02 o 
 -21  11   5       15.48       18.25     17.75 o 
 -19  11   5        0.02      -13.71     16.60 o 
 -17  11   5        4.07       20.23     16.06 o 
 -15  11   5       59.15       66.10     16.23 o 
 -13  11   5       68.75       76.17     14.76 o 
 -11  11   5       70.00       87.71     14.98 o 
  -9  11   5      373.61      368.11     18.29 o 
  -7  11   5      581.56      560.59     18.73 o 
  -5  11   5      278.34      279.51     16.45 o 
  -3  11   5       18.58       23.58     13.51 o 
  -1  11   5       31.97       34.53      9.56 o 
   1  11   5      133.25      128.36     10.13 o 
   3  11   5       80.54       67.68     14.16 o 
   5  11   5       50.64       31.57     14.43 o 
   7  11   5       37.64       26.54     14.28 o 
   9  11   5        0.06       22.10     14.00 o 
  11  11   5       69.10       76.76     14.81 o 
  13  11   5        4.22       16.67     15.36 o 
  15  11   5       30.39       28.12     17.42 o 
  17  11   5        8.40       16.08     17.58 o 
  19  11   5        0.01       10.26     18.12 o 
 -22  12   5        6.18       21.51     18.56 o 
 -20  12   5        6.44       19.83     17.69 o 
 -18  12   5        0.47       -9.37     17.10 o 
 -16  12   5       18.24       59.39     16.60 o 
 -14  12   5        5.12       -7.00     16.28 o 
 -12  12   5        7.85       -0.10     15.36 o 
 -10  12   5       37.23       43.90     15.24 o 
  -8  12   5       70.83       52.29     15.63 o 
  -6  12   5      147.49      158.06     15.68 o 
  -4  12   5       74.40       84.16     14.49 o 
  -2  12   5      172.79      164.17     15.63 o 
   0  12   5       59.26       30.78     10.40 o 
   2  12   5      276.21      247.25     16.88 o 
   4  12   5      219.15      225.24     15.90 o 
   6  12   5        7.76       13.12     15.03 o 
   8  12   5       11.49       38.48     14.93 o 
  10  12   5       47.24       34.43     16.12 o 
  12  12   5       87.32       98.27     16.71 o 
  14  12   5        0.37        7.70     16.82 o 
  16  12   5       26.85       44.20     18.07 o 
  18  12   5       11.05       -4.74     19.64 o 
 -19  13   5        0.63        5.62     18.83 o 
 -17  13   5       12.43       25.36     18.02 o 
 -15  13   5       26.46       11.84     18.45 o 
 -13  13   5        5.46       -6.51     16.93 o 
 -11  13   5        4.56        6.51     15.30 o 
  -9  13   5        0.36       -0.89     15.95 o 
  -7  13   5        2.78        5.53     15.24 o 
  -5  13   5       17.68       17.46     15.19 o 
  -3  13   5        0.04       15.79     14.37 o 
  -1  13   5        9.00        7.40     10.57 o 
   1  13   5       24.33       40.85     12.13 o 
   3  13   5        0.03      -10.56     15.74 o 
   5  13   5       19.11       18.55     15.68 o 
   7  13   5        0.00      -13.71     16.60 o 
   9  13   5       18.65       25.85     16.77 o 
  11  13   5       26.55       29.50     16.88 o 
  13  13   5       35.83       37.89     18.78 o 
  15  13   5      133.61      141.18     21.22 o 
 -16  14   5       25.01       33.84     20.03 o 
 -14  14   5       28.52       -2.66     19.21 o 
 -12  14   5        0.00      -14.60     17.69 o 
 -10  14   5       18.67       28.41     17.53 o 
  -8  14   5        1.52       -0.89     16.01 o 
  -6  14   5       29.33       32.56     16.93 o 
  -4  14   5        0.67        5.72     16.93 o 
  -2  14   5       79.20       60.78     17.64 o 
   0  14   5       14.76       14.50     11.07 o 
   2  14   5       34.96       40.94     16.28 o 
   4  14   5       62.27       74.59     17.15 o 
   6  14   5        0.00      -14.21     17.26 o 
   8  14   5       44.38       36.01     18.12 o 
  10  14   5        8.71        7.10     17.64 o 
  12  14   5       17.95        7.60     18.73 o 
 -11  15   5       51.07       57.62     19.70 o 
  -9  15   5        0.22        8.29     17.86 o 
  -7  15   5       24.56       28.41     18.18 o 
  -5  15   5        0.07        9.27     17.10 o 
  -3  15   5        0.00       -4.93     16.99 o 
  -1  15   5        0.77       -6.51     12.49 o 
   1  15   5       44.22       43.61     16.88 o 
   3  15   5       40.80       63.24     17.97 o 
   5  15   5        0.91       -2.57     18.51 o 
   7  15   5        8.06      -12.04     19.21 o 
   9  15   5       35.05       56.34     18.51 o 
  -4  16   5        0.01        0.89     18.99 o 
  -2  16   5       27.64       22.30     19.27 o 
   0  16   5       55.70       44.79     14.10 o 
 -32   0   6        2.22       27.72     19.27 o 
 -30   0   6        7.79        4.34     17.42 o 
 -28   0   6       16.92       24.17     16.93 o 
 -26   0   6        4.42       37.29     14.65 o 
 -24   0   6      538.20      491.04     19.43 o 
 -22   0   6      312.27      282.66     16.77 o 
 -20   0   6     1253.01     1236.03     29.30 o 
 -18   0   6     1078.19     1091.79     30.93 o 
 -16   0   6     4446.05     4343.86     59.21 o 
 -14   0   6     1295.78     1259.21     37.50 o 
 -12   0   6        4.92       -5.82     10.20 o 
 -10   0   6     1387.90     1211.86     35.22 o 
  -8   0   6     2268.30     2104.44     49.22 o 
  -6   0   6      837.65      899.69     33.81 o 
  -4   0   6     4585.89     3953.06     61.22 o 
   0   0   6      914.82      871.47    100.10 o 
   2   0   6      740.99      831.52     28.71 o 
   4   0   6      135.57      119.77      9.28 o 
   6   0   6      175.01      190.42     10.74 o 
   8   0   6      425.15      418.92     13.24 o 
  10   0   6     1180.03     1152.36     34.68 o 
  12   0   6       39.57       28.91     11.40 o 
  14   0   6      236.76      247.54     14.28 o 
  16   0   6      224.67      230.47     15.41 o 
  18   0   6       91.23       70.54     14.54 o 
  20   0   6       97.53       96.10     15.36 o 
  22   0   6      430.22      389.61     18.51 o 
  24   0   6       16.46       13.52     17.32 o 
  26   0   6       52.03       71.13     17.69 o 
  28   0   6       10.96       11.54     19.49 o 
 -31   1   6       12.19       -3.16     20.68 o 
 -29   1   6        6.37        5.53     26.05 o 
 -27   1   6        0.00        5.33     22.88 o 
 -25   1   6       24.66       22.89     10.32 o 
 -23   1   6      106.55      106.26     10.78 o 
 -21   1   6       14.84        8.98     18.70 o 
 -19   1   6      131.49      126.19     13.70 o 
 -17   1   6      376.56      376.79     11.53 o 
 -15   1   6      369.96      347.48     27.13 o 
 -13   1   6      476.39      455.22     43.11 o 
 -11   1   6      189.21      167.23     24.77 o 
  -9   1   6      434.38      389.61     63.33 o 
  -7   1   6        4.39        0.20      5.97 o 
  -5   1   6      131.41      126.09     30.85 o 
  -3   1   6    11883.87    11061.11   1617.38 o 
  -1   1   6       27.50       27.03      5.32 o 
   1   1   6       52.77       49.82      5.08 o 
   3   1   6      490.54      464.40     10.18 o 
   5   1   6      173.28      162.10      7.13 o 
   7   1   6     1384.04     1416.58     31.12 o 
   9   1   6      973.34      977.63     32.45 o 
  11   1   6       78.41       79.82     11.75 o 
  13   1   6        5.22        2.37      8.35 o 
  15   1   6       35.44       37.29      9.38 o 
  17   1   6      476.48      481.17     12.88 o 
  19   1   6       95.57       88.60     10.70 o 
  21   1   6      187.61      200.87     18.34 o 
  23   1   6        3.43       20.13     11.18 o 
  25   1   6        0.47       -5.62     12.20 o 
  27   1   6        0.37        7.99     15.95 o 
 -30   2   6        0.71       26.93     17.97 o 
 -28   2   6       74.39       70.15     18.29 o 
 -26   2   6        3.25       21.90     15.24 o 
 -24   2   6       10.73        7.10     14.76 o 
 -22   2   6       25.29       22.10     13.84 o 
 -20   2   6        2.65       -9.67     13.41 o 
 -18   2   6      726.42      670.50     20.03 o 
 -16   2   6     1099.97     1016.41     29.41 o 
 -14   2   6      295.13      248.72     12.70 o 
 -12   2   6        0.07        0.00      9.44 o 
 -10   2   6       88.50       75.57      9.94 o 
  -8   2   6      203.02      172.76      9.98 o 
  -6   2   6      883.63      837.63     26.65 o 
  -4   2   6     1242.42     1357.97     43.52 o 
  -2   2   6      615.38      669.02     27.13 o 
   0   2   6       40.15       41.34      6.29 o 
   2   2   6       45.50       44.00      8.36 o 
   4   2   6      428.44      403.52     15.41 o 
   6   2   6      396.86      393.17     13.02 o 
   8   2   6       12.64       22.69      9.72 o 
  10   2   6      108.68      118.10     11.40 o 
  12   2   6      387.19      375.70     14.54 o 
  14   2   6      497.57      506.13     17.80 o 
  16   2   6      613.10      563.95     17.97 o 
  18   2   6      560.15      525.47     18.40 o 
  20   2   6      244.77      227.71     16.45 o 
  22   2   6       97.18      116.32     16.60 o 
  24   2   6       27.84       15.29     17.10 o 
  26   2   6       16.50       39.07     18.02 o 
 -31   3   6       12.91        6.02     19.70 o 
 -29   3   6       66.74      112.28     19.05 o 
 -27   3   6       27.71       30.29     16.93 o 
 -25   3   6        0.00      -12.92     15.63 o 
 -23   3   6       15.86       20.72     14.00 o 
 -21   3   6       43.64       30.98     13.67 o 
 -19   3   6      263.57      247.25     15.09 o 
 -17   3   6        0.00        8.29     12.76 o 
 -15   3   6      261.67      245.27     13.94 o 
 -13   3   6        2.72        9.77     10.03 o 
 -11   3   6        0.02       -4.34      9.66 o 
  -9   3   6        0.03        0.49      9.01 o 
  -7   3   6     1106.39     1101.16     35.49 o 
  -5   3   6       30.47        4.05     10.69 o 
  -3   3   6      492.23      464.79     17.53 o 
  -1   3   6      778.59      846.41     48.43 o 
   1   3   6        0.27       -0.39      5.83 o 
   3   3   6      358.47      363.57     11.45 o 
   5   3   6      796.88      789.78     27.46 o 
   7   3   6      647.06      650.97     21.66 o 
   9   3   6        5.78        3.55     10.37 o 
  11   3   6      821.46      751.31     28.71 o 
  13   3   6     2103.86     2061.43     37.99 o 
  15   3   6        4.48       -0.89     13.29 o 
  17   3   6      531.54      503.57     18.02 o 
  19   3   6      225.84      208.77     16.23 o 
  21   3   6       45.60       37.89     15.95 o 
  23   3   6       47.46       25.26     17.47 o 
  25   3   6        1.57        7.10     18.02 o 
  27   3   6       19.00       31.67     19.21 o 
 -30   4   6       37.21       39.76     20.19 o 
 -28   4   6        6.07       23.68     17.26 o 
 -26   4   6        2.59        8.48     15.80 o 
 -24   4   6        0.88       18.84     14.28 o 
 -22   4   6        1.26       13.52     13.41 o 
 -20   4   6        6.06        3.06     12.97 o 
 -18   4   6       54.54       52.98     12.97 o 
 -16   4   6       18.15       18.94     12.42 o 
 -14   4   6      154.19      138.42     12.97 o 
 -12   4   6        9.35        2.37     10.15 o 
 -10   4   6      425.56      397.01     13.02 o 
  -8   4   6      130.13      112.77     10.80 o 
  -6   4   6       56.85       42.13      9.50 o 
  -4   4   6       14.96        6.81      8.85 o 
  -2   4   6      106.52      125.79      9.55 o 
   0   4   6      293.80      277.83     15.82 o 
   2   4   6      325.32      316.70     11.94 o 
   4   4   6       18.15       15.00      9.22 o 
   6   4   6      307.94      309.80     12.59 o 
   8   4   6      134.48      130.73     11.29 o 
  10   4   6      123.25      144.64     12.70 o 
  12   4   6      481.97      470.42     15.80 o 
  14   4   6      318.35      307.13     15.19 o 
  16   4   6       18.06       22.89     13.72 o 
  18   4   6       53.33       54.26     14.43 o 
  20   4   6       53.78       38.18     15.36 o 
  22   4   6       29.91       30.78     15.84 o 
  24   4   6       18.91        0.99     17.86 o 
  26   4   6        0.28       -8.58     18.29 o 
 -29   5   6       48.04       78.83     19.38 o 
 -27   5   6       15.65       22.49     16.99 o 
 -25   5   6       29.81       25.06     16.12 o 
 -23   5   6        0.10       25.36     14.22 o 
 -21   5   6        5.08        3.16     13.29 o 
 -19   5   6       71.85       56.53     13.63 o 
 -17   5   6       10.03       -2.17     13.19 o 
 -15   5   6      123.02      118.89     13.02 o 
 -13   5   6       85.45       71.13     11.94 o 
 -11   5   6        0.92        6.51     10.74 o 
  -9   5   6       37.20       27.82     10.20 o 
  -7   5   6       60.91       54.36     10.74 o 
  -5   5   6      252.03      251.49     11.29 o 
  -3   5   6      122.66      142.37     10.09 o 
  -1   5   6      674.49      714.01     27.02 o 
   1   5   6     2971.68     3079.41     92.10 o 
   3   5   6      389.77      387.05     15.80 o 
   5   5   6       57.90       58.90     11.07 o 
   7   5   6       51.22       44.20     11.50 o 
   9   5   6      339.58      330.22     13.78 o 
  11   5   6       25.05       25.65     11.72 o 
  13   5   6       28.24       44.40     13.02 o 
  15   5   6       32.45       17.46     13.51 o 
  17   5   6       25.73       26.44     15.14 o 
  19   5   6        4.09        1.09     14.59 o 
  21   5   6       10.79        7.50     16.12 o 
  23   5   6       28.60       67.58     17.10 o 
  25   5   6       55.57       33.84     19.21 o 
 -28   6   6        0.97       -0.30     18.56 o 
 -26   6   6        3.17        3.55     16.60 o 
 -24   6   6       35.82       51.80     16.12 o 
 -22   6   6        2.54      -11.64     15.30 o 
 -20   6   6      103.94       83.17     14.87 o 
 -18   6   6      151.86      172.56     14.76 o 
 -16   6   6       10.56       11.44     12.97 o 
 -14   6   6       10.14       15.00     12.16 o 
 -12   6   6      132.19      123.03     12.97 o 
 -10   6   6        1.57       18.06     10.53 o 
  -8   6   6       26.42       34.93     10.69 o 
  -6   6   6       89.33       81.99     11.45 o 
  -4   6   6      756.13      762.65     26.91 o 
  -2   6   6       43.29       40.94     10.20 o 
   0   6   6      791.24      840.89     19.80 o 
   2   6   6     1524.50     1518.99     41.08 o 
   4   6   6     2631.36     2572.89     47.98 o 
   6   6   6      459.61      432.53     15.58 o 
   8   6   6       11.85        8.39     11.83 o 
  10   6   6       78.38       57.62     13.35 o 
  12   6   6      100.53      100.24     13.46 o 
  14   6   6      106.84      108.23     14.16 o 
  16   6   6      112.12      122.24     14.98 o 
  18   6   6        0.17      -11.94     14.49 o 
  20   6   6      175.66      188.25     17.04 o 
  22   6   6       14.83       30.58     16.66 o 
  24   6   6        0.00        9.87     17.97 o 
 -27   7   6       12.10       31.97     17.58 o 
 -25   7   6        0.23        9.67     16.66 o 
 -23   7   6        0.33        1.68     15.46 o 
 -21   7   6        2.64        9.47     14.28 o 
 -19   7   6       22.52       15.49     14.37 o 
 -17   7   6      128.24      121.85     15.41 o 
 -15   7   6      215.77      197.22     14.76 o 
 -13   7   6       55.98       35.52     13.07 o 
 -11   7   6      511.43      501.59     20.14 o 
  -9   7   6       68.91       73.21     12.70 o 
  -7   7   6       31.84       19.93     11.61 o 
  -5   7   6      369.66      377.68     14.93 o 
  -3   7   6      145.49      150.85     12.11 o 
  -1   7   6      735.83      734.14     18.29 o 
   1   7   6       15.28       15.69      8.19 o 
   3   7   6     1623.80     1593.48     37.99 o 
   5   7   6     1921.03     1918.86     40.11 o 
   7   7   6      298.09      253.26     14.59 o 
   9   7   6      280.36      258.79     15.09 o 
  11   7   6      888.65      795.31     23.72 o 
  13   7   6      189.29      207.39     15.36 o 
  15   7   6      106.45       97.87     15.36 o 
  17   7   6        0.50       -2.47     15.19 o 
  19   7   6       63.09       52.39     16.01 o 
  21   7   6       59.96       52.29     17.26 o 
  23   7   6       55.34       50.32     18.83 o 
 -26   8   6       24.29       24.86     18.67 o 
 -24   8   6        6.62       20.13     16.88 o 
 -22   8   6        7.21       -9.96     15.90 o 
 -20   8   6        4.46       -3.55     14.93 o 
 -18   8   6       58.34       58.90     15.30 o 
 -16   8   6      193.87      168.22     15.19 o 
 -14   8   6       17.13       24.96     13.67 o 
 -12   8   6      434.54      407.77     16.17 o 
 -10   8   6       10.42       -1.97     12.32 o 
  -8   8   6      192.92      204.72     13.84 o 
  -6   8   6      816.17      836.45     28.76 o 
  -4   8   6      246.50      264.21     14.06 o 
  -2   8   6      399.85      408.85     15.63 o 
   0   8   6      535.89      525.27     12.84 o 
   2   8   6      280.30      299.34     14.49 o 
   4   8   6      192.38      181.73     14.28 o 
   6   8   6      549.63      521.13     18.83 o 
   8   8   6      181.07      164.07     14.33 o 
  10   8   6     1027.09      951.19     23.66 o 
  12   8   6      110.34      115.04     14.00 o 
  14   8   6        6.97        3.95     14.00 o 
  16   8   6       16.34       14.11     15.09 o 
  18   8   6        0.62       14.70     15.58 o 
  20   8   6        0.90       10.95     17.04 o 
  22   8   6      119.28      115.33     19.43 o 
 -25   9   6       34.43       40.35     18.23 o 
 -23   9   6        8.19       -2.27     17.36 o 
 -21   9   6        0.72        9.96     15.58 o 
 -19   9   6       16.65       31.57     15.41 o 
 -17   9   6       47.33       50.22     15.46 o 
 -15   9   6       58.16       56.83     14.59 o 
 -13   9   6      231.69      229.78     15.84 o 
 -11   9   6      195.25      195.74     15.24 o 
  -9   9   6      531.04      508.01     18.56 o 
  -7   9   6       17.10        4.44     13.07 o 
  -5   9   6       83.90       62.06     13.02 o 
  -3   9   6      109.21      114.35     13.78 o 
  -1   9   6       14.83       25.95     14.59 o 
   1   9   6      535.69      492.12     12.11 o 
   3   9   6      526.36      479.49     16.82 o 
   5   9   6      170.60      172.85     14.43 o 
   7   9   6        4.38       14.40     12.59 o 
   9   9   6       41.57       30.98     13.57 o 
  11   9   6      212.72      199.10     15.74 o 
  13   9   6       65.46       66.60     15.63 o 
  15   9   6       31.69       50.32     15.14 o 
  17   9   6       72.85       61.07     17.86 o 
  19   9   6       15.72       17.56     17.04 o 
  21   9   6        5.78       -9.57     18.51 o 
 -24  10   6       38.67       17.96     18.62 o 
 -22  10   6        2.34        8.68     17.10 o 
 -20  10   6       10.73       12.83     17.04 o 
 -18  10   6      107.15       85.74     17.58 o 
 -16  10   6       23.12       32.26     15.52 o 
 -14  10   6        1.65       -9.96     14.87 o 
 -12  10   6        0.24        1.58     14.11 o 
 -10  10   6       12.83        3.35     13.57 o 
  -8  10   6       60.04       64.72     14.28 o 
  -6  10   6       65.09       44.79     14.22 o 
  -4  10   6      457.30      407.47     17.15 o 
  -2  10   6       31.56       30.49     13.46 o 
   0  10   6       37.57       32.56     18.02 o 
   2  10   6      474.85      467.65     17.97 o 
   4  10   6      392.05      353.31     16.39 o 
   6  10   6       27.07       21.31     13.41 o 
   8  10   6       22.43       16.18     13.07 o 
  10  10   6        0.75       -9.67     14.37 o 
  12  10   6        8.40       -0.39     15.14 o 
  14  10   6       57.02       51.60     16.45 o 
  16  10   6      115.33      136.25     18.29 o 
  18  10   6        0.56       17.36     17.15 o 
  20  10   6       33.83       41.83     18.51 o 
 -23  11   6       13.29        2.07     19.49 o 
 -21  11   6        2.57       20.23     17.36 o 
 -19  11   6       59.72       63.24     17.53 o 
 -17  11   6       21.05       29.89     17.15 o 
 -15  11   6       11.52        1.78     15.41 o 
 -13  11   6        1.00       -4.14     15.03 o 
 -11  11   6        0.16      -12.43     15.09 o 
  -9  11   6        0.02        6.02     14.28 o 
  -7  11   6       59.20       44.79     14.87 o 
  -5  11   6       89.20       77.84     15.14 o 
  -3  11   6       56.01       44.50     13.94 o 
  -1  11   6        2.27        3.16      9.95 o 
   1  11   6        5.32       13.22     18.45 o 
   3  11   6       21.24       46.67     13.84 o 
   5  11   6        1.54        6.02     13.51 o 
   7  11   6      128.00      140.79     15.46 o 
   9  11   6        9.64        4.14     14.71 o 
  11  11   6       12.04       18.06     15.09 o 
  13  11   6       14.30       -0.99     16.23 o 
  15  11   6       22.70       31.97     17.36 o 
  17  11   6        1.21       24.57     18.67 o 
  19  11   6       11.40       35.72     17.26 o 
 -20  12   6        0.97        4.24     17.36 o 
 -18  12   6       24.96       15.79     17.80 o 
 -16  12   6        3.98        0.00     17.15 o 
 -14  12   6        2.07       12.14     16.60 o 
 -12  12   6       34.42       44.89     15.84 o 
 -10  12   6       25.70       45.78     14.81 o 
  -8  12   6       16.95        7.10     14.76 o 
  -6  12   6       64.95       64.52     15.80 o 
  -4  12   6        4.06        9.67     14.06 o 
  -2  12   6        0.00        8.58     13.84 o 
   0  12   6       49.41       42.62     10.67 o 
   2  12   6        0.46       -4.24     14.49 o 
   4  12   6       20.13        9.57     15.14 o 
   6  12   6       38.12       41.73     15.80 o 
   8  12   6       27.96       31.28     16.39 o 
  10  12   6       19.18       27.23     17.15 o 
  12  12   6       24.52       25.95     16.93 o 
  14  12   6       80.11       75.28     18.73 o 
  16  12   6        8.43       15.39     19.38 o 
 -17  13   6        1.39      -11.84     19.59 o 
 -15  13   6        0.45      -14.60     18.34 o 
 -13  13   6       20.29       25.16     17.75 o 
 -11  13   6        4.51        6.81     16.34 o 
  -9  13   6        3.46       15.79     15.95 o 
  -7  13   6        0.00      -12.73     16.23 o 
  -5  13   6       15.80       12.14     15.63 o 
  -3  13   6       35.00       42.33     15.03 o 
  -1  13   6        3.49       -1.48     10.90 o 
   1  13   6        6.63       24.37     10.42 o 
   3  13   6       18.42       17.17     16.23 o 
   5  13   6       36.42       41.83     16.45 o 
   7  13   6       14.97       24.17     15.90 o 
   9  13   6       12.57        7.60     17.10 o 
  11  13   6        0.01        8.68     16.82 o 
  13  13   6       20.19       -2.57     19.86 o 
 -14  14   6        0.02       -1.38     17.80 o 
 -12  14   6       15.77       30.29     17.86 o 
 -10  14   6        1.26       -8.88     17.32 o 
  -8  14   6        1.95       13.12     16.99 o 
  -6  14   6       14.15       -8.48     18.02 o 
  -4  14   6       28.36       39.96     16.77 o 
  -2  14   6        0.09        0.39     15.19 o 
   0  14   6       14.89       26.74     11.80 o 
   2  14   6       36.89       65.22     16.82 o 
   4  14   6       14.64        5.92     17.80 o 
   6  14   6        0.68        0.79     17.36 o 
   8  14   6        1.07       -8.78     17.91 o 
  10  14   6       30.90       18.15     19.32 o 
  -9  15   6        8.21      -12.33     19.16 o 
  -7  15   6        2.59      -14.70     19.16 o 
  -5  15   6       15.94       18.45     18.18 o 
  -3  15   6       30.04       18.15     18.40 o 
  -1  15   6       25.72        5.53     12.91 o 
   1  15   6       27.96       25.65     15.46 o 
   3  15   6       13.62       18.25     18.51 o 
   5  15   6       11.39       22.99     18.29 o 
 -31   1   7        0.75        7.50     26.23 o 
 -29   1   7       10.19       16.58     12.78 o 
 -27   1   7       12.87       19.63     11.81 o 
 -25   1   7        3.07       14.50     10.84 o 
 -23   1   7      113.25      131.61     10.85 o 
 -21   1   7       48.89       40.94     12.54 o 
 -19   1   7       50.86       44.69      9.56 o 
 -17   1   7        4.95        6.61      9.28 o 
 -15   1   7      502.97      501.99     57.58 o 
 -13   1   7      420.47      413.39     44.37 o 
 -11   1   7       63.70       55.15      7.56 o 
  -9   1   7     1309.53     1217.97    197.73 o 
  -7   1   7      204.40      202.65     33.92 o 
  -5   1   7       15.35       22.10      9.55 o 
  -3   1   7       31.98       33.25     13.81 o 
  -1   1   7       18.32       15.69      4.41 o 
   1   1   7        8.44        7.70      4.45 o 
   3   1   7      329.89      314.93      8.79 o 
   5   1   7     1800.70     1723.22     30.82 o 
   7   1   7        5.22        5.33      7.49 o 
   9   1   7      433.96      408.65     12.78 o 
  11   1   7      607.39      550.04     27.30 o 
  13   1   7      835.06      834.48     17.66 o 
  15   1   7      157.64      147.20     10.28 o 
  17   1   7      337.32      331.40     11.64 o 
  19   1   7      138.24      138.32     11.22 o 
  21   1   7      208.19      199.79     12.55 o 
  23   1   7       16.43       14.90     12.13 o 
  25   1   7        3.59        8.68     12.70 o 
 -30   2   7        3.98        9.37     18.88 o 
 -28   2   7       52.37       89.09     16.56 o 
 -26   2   7        5.27       13.22     15.74 o 
 -24   2   7       11.39       23.28     14.54 o 
 -22   2   7       30.97       21.61     13.67 o 
 -20   2   7        3.20        5.43     13.02 o 
 -18   2   7       48.09       45.98     12.86 o 
 -16   2   7      178.63      172.76     14.22 o 
 -14   2   7       41.97       27.23     12.42 o 
 -12   2   7      563.06      488.57     14.54 o 
 -10   2   7       73.79       53.77     10.90 o 
  -8   2   7      135.01      139.61     10.59 o 
  -6   2   7       14.00       19.73      9.77 o 
  -4   2   7       17.37       19.34      9.17 o 
  -2   2   7      394.75      458.48     13.07 o 
   0   2   7     1634.64     1651.39     57.61 o 
   2   2   7      139.60      141.87     10.42 o 
   4   2   7       15.31       25.55      9.50 o 
   6   2   7      192.12      178.68     11.61 o 
   8   2   7       31.41       33.15     11.40 o 
  10   2   7     1307.69     1200.61     31.58 o 
  12   2   7     1085.27      969.64     27.84 o 
  14   2   7       68.61       48.54     14.37 o 
  16   2   7      507.56      523.20     18.73 o 
  18   2   7      124.97      100.93     15.46 o 
  20   2   7       54.13       45.98     16.45 o 
  22   2   7        4.41       14.11     16.34 o 
  24   2   7       11.06       -9.96     18.23 o 
  26   2   7        5.05        5.43     18.23 o 
 -29   3   7        6.73       16.58     18.23 o 
 -27   3   7       26.27       32.85     17.58 o 
 -25   3   7       16.20       19.53     15.41 o 
 -23   3   7       24.83       25.65     15.19 o 
 -21   3   7        8.73       11.74     12.70 o 
 -19   3   7       23.76       17.27     13.78 o 
 -17   3   7        6.67        7.10     13.19 o 
 -15   3   7      186.04      160.52     13.67 o 
 -13   3   7      135.36      119.18     12.70 o 
 -11   3   7      284.62      244.98     13.19 o 
  -9   3   7      426.53      403.92     13.07 o 
  -7   3   7       24.69       32.26     10.31 o 
  -5   3   7      886.34      996.18     35.01 o 
  -3   3   7        4.88        3.85      9.17 o 
  -1   3   7     1470.03     1469.86     77.39 o 
   1   3   7        1.00       -5.72     11.61 o 
   3   3   7      239.04      232.05     11.45 o 
   5   3   7      883.99      879.86     29.95 o 
   7   3   7       58.25       52.29     11.99 o 
   9   3   7     3638.56     3566.41     52.26 o 
  11   3   7      161.42      143.45     13.67 o 
  13   3   7        0.46       25.75     12.32 o 
  15   3   7       30.72       31.18     13.63 o 
  17   3   7      194.75      193.97     16.71 o 
  19   3   7        4.48       -8.98     14.59 o 
  21   3   7       60.49       63.14     16.28 o 
  23   3   7        2.46      -13.71     17.58 o 
  25   3   7       22.90       36.90     18.99 o 
 -30   4   7        1.53       -3.35     18.88 o 
 -28   4   7        4.16       10.75     17.47 o 
 -26   4   7       19.82       -2.17     16.99 o 
 -24   4   7       80.78       92.74     16.23 o 
 -22   4   7       12.53       25.26     13.89 o 
 -20   4   7      141.86      132.60     14.65 o 
 -18   4   7       90.17       82.38     13.51 o 
 -16   4   7       14.71       17.86     12.86 o 
 -14   4   7        4.78       12.04     12.26 o 
 -12   4   7       59.01       57.42     12.11 o 
 -10   4   7      281.72      275.46     13.67 o 
  -8   4   7        1.62       13.32     10.31 o 
  -6   4   7       49.71       54.46     10.42 o 
  -4   4   7      467.44      542.34     20.73 o 
  -2   4   7       39.65       43.61      9.88 o 
   0   4   7      245.95      223.47     13.07 o 
   2   4   7      144.65      123.52     10.96 o 
   4   4   7      584.56      585.65     21.44 o 
   6   4   7        0.03       -8.09     11.45 o 
   8   4   7     1100.81     1040.68     31.53 o 
  10   4   7       49.21       47.55     12.20 o 
  12   4   7       11.51       -3.35     12.86 o 
  14   4   7      200.69      184.69     15.19 o 
  16   4   7        3.00       24.37     13.84 o 
  18   4   7      108.78      123.33     15.30 o 
  20   4   7      146.32      147.10     17.10 o 
  22   4   7        0.34       -3.75     16.93 o 
  24   4   7        0.00        8.98     17.58 o 
 -29   5   7       35.20       34.24     20.08 o 
 -27   5   7        3.98        2.86     18.02 o 
 -25   5   7       65.68       84.55     16.45 o 
 -23   5   7       13.92        6.51     15.09 o 
 -21   5   7        7.47       -6.61     14.65 o 
 -19   5   7      216.03      200.28     15.03 o 
 -17   5   7        6.15        4.54     13.41 o 
 -15   5   7       93.05       78.04     13.41 o 
 -13   5   7      131.45      104.09     13.24 o 
 -11   5   7      274.61      252.67     14.16 o 
  -9   5   7        6.87       -5.92     10.85 o 
  -7   5   7       21.21       28.12     10.74 o 
  -5   5   7      115.44      135.76     11.83 o 
  -3   5   7      302.65      328.05     13.13 o 
  -1   5   7      394.68      415.27     22.49 o 
   1   5   7      732.15      750.52     56.96 o 
   3   5   7       60.17       74.19     11.55 o 
   5   5   7      116.88      106.75     12.11 o 
   7   5   7      262.66      244.98     14.49 o 
   9   5   7       53.82       54.56     12.32 o 
  11   5   7       27.49       36.31     13.07 o 
  13   5   7      223.30      188.15     15.09 o 
  15   5   7       99.36       96.49     14.81 o 
  17   5   7       57.96       59.10     15.46 o 
  19   5   7       63.27       76.27     15.52 o 
  21   5   7        0.34       10.46     16.45 o 
  23   5   7       38.73       13.32     19.05 o 
  25   5   7        7.06       32.26     19.27 o 
 -28   6   7        9.22       24.76     18.07 o 
 -26   6   7        3.93        2.76     16.66 o 
 -24   6   7       58.60       72.91     17.21 o 
 -22   6   7        0.00        9.77     14.33 o 
 -20   6   7       10.38       -7.10     14.43 o 
 -18   6   7      163.99      145.62     14.54 o 
 -16   6   7       12.42       12.43     13.13 o 
 -14   6   7        1.71       -5.43     12.86 o 
 -12   6   7      375.83      357.05     14.93 o 
 -10   6   7       52.23       51.99     12.42 o 
  -8   6   7      446.47      470.61     18.07 o 
  -6   6   7      241.22      232.25     13.94 o 
  -4   6   7       31.67       41.24     11.94 o 
  -2   6   7      102.68      121.95     12.32 o 
   0   6   7     2153.86     2244.74    127.78 o 
   2   6   7     1251.04     1199.23     36.31 o 
   4   6   7      110.46      118.89     13.13 o 
   6   6   7      191.75      164.86     14.16 o 
   8   6   7       78.29       79.42     13.02 o 
  10   6   7       85.86       94.02     13.94 o 
  12   6   7       24.77       26.44     13.29 o 
  14   6   7        1.09      -11.25     14.16 o 
  16   6   7       70.97       59.79     15.90 o 
  18   6   7        0.23        3.75     15.46 o 
  20   6   7        0.00       10.36     16.12 o 
  22   6   7       33.57       39.07     17.80 o 
  24   6   7       11.52       29.50     19.21 o 
 -27   7   7        9.25       13.81     18.29 o 
 -25   7   7       18.47        5.72     17.86 o 
 -23   7   7        0.83        1.97     16.01 o 
 -21   7   7        0.97        9.27     14.76 o 
 -19   7   7       12.99       13.62     14.22 o 
 -17   7   7       51.53       63.64     14.76 o 
 -15   7   7       15.16       35.32     13.13 o 
 -13   7   7        8.59       -0.59     13.46 o 
 -11   7   7        6.99        8.88     12.20 o 
  -9   7   7        0.09       16.18     11.50 o 
  -7   7   7      221.37      227.71     15.03 o 
  -5   7   7       21.34        4.74     12.76 o 
  -3   7   7      435.62      461.83     16.06 o 
  -1   7   7      736.83      773.31     18.56 o 
   1   7   7     1985.97     2064.98     28.49 o 
   3   7   7      396.50      381.42     16.66 o 
   5   7   7      495.31      480.38     16.77 o 
   7   7   7        1.66       -8.88     12.64 o 
   9   7   7        6.47       26.05     13.35 o 
  11   7   7       33.26       52.78     13.13 o 
  13   7   7      156.88      154.70     15.24 o 
  15   7   7       19.85       17.76     15.41 o 
  17   7   7      171.93      153.81     18.29 o 
  19   7   7       15.09        9.57     16.50 o 
  21   7   7       20.57       22.10     16.88 o 
  23   7   7        0.26        9.08     18.94 o 
 -26   8   7        9.74      -11.74     19.49 o 
 -24   8   7        1.50        8.39     17.26 o 
 -22   8   7      101.87      118.20     17.10 o 
 -20   8   7        0.01        0.39     15.41 o 
 -18   8   7        0.08        0.69     13.89 o 
 -16   8   7      162.28      164.76     15.74 o 
 -14   8   7        4.42       10.46     13.35 o 
 -12   8   7        3.02       -8.58     13.35 o 
 -10   8   7       13.03        3.35     12.86 o 
  -8   8   7       38.65       42.72     13.35 o 
  -6   8   7      210.33      193.77     14.59 o 
  -4   8   7      449.80      507.51     17.15 o 
  -2   8   7      152.74      169.80     14.22 o 
   0   8   7       33.81       58.01      8.94 o 
   2   8   7       85.04       66.40     12.64 o 
   4   8   7      144.81      160.72     13.84 o 
   6   8   7       14.44       28.51     13.19 o 
   8   8   7       67.29       65.81     14.49 o 
  10   8   7       13.69       27.33     13.41 o 
  12   8   7        5.61       18.94     13.67 o 
  14   8   7        7.46       -9.27     15.30 o 
  16   8   7       15.20        1.78     16.60 o 
  18   8   7        0.04        0.79     16.66 o 
  20   8   7       95.83      103.59     18.45 o 
  22   8   7       36.17       18.75     19.81 o 
 -25   9   7        1.21       21.21     18.29 o 
 -23   9   7       26.28       19.63     18.07 o 
 -21   9   7       11.67       -5.13     16.66 o 
 -19   9   7       32.65       29.80     15.95 o 
 -17   9   7      117.28      104.58     17.26 o 
 -15   9   7        0.01        7.89     14.06 o 
 -13   9   7      235.25      232.94     16.99 o 
 -11   9   7       35.33       36.50     13.41 o 
  -9   9   7       18.52        1.48     13.29 o 
  -7   9   7       67.64       52.19     13.29 o 
  -5   9   7       14.59       23.38     13.24 o 
  -3   9   7        7.82       10.66     13.19 o 
  -1   9   7       11.66       13.91      9.21 o 
   1   9   7       11.44       -2.07      9.26 o 
   3   9   7       53.97       35.22     14.00 o 
   5   9   7      126.70      114.64     14.43 o 
   7   9   7      111.89      105.27     14.93 o 
   9   9   7      105.12      119.77     15.03 o 
  11   9   7       11.85       10.95     13.94 o 
  13   9   7       14.84       15.49     15.80 o 
  15   9   7       10.92       13.91     16.01 o 
  17   9   7       45.45       21.90     18.23 o 
  19   9   7       44.57        4.24     18.56 o 
 -24  10   7        0.33        4.24     19.32 o 
 -22  10   7        1.18       17.66     17.36 o 
 -20  10   7       26.96       32.46     17.64 o 
 -18  10   7        9.13       -6.12     16.06 o 
 -16  10   7        3.20        2.27     15.95 o 
 -14  10   7      146.94      115.24     17.21 o 
 -12  10   7       94.25      125.30     15.24 o 
 -10  10   7       39.18       52.88     14.06 o 
  -8  10   7        0.73        5.33     13.57 o 
  -6  10   7       47.15       61.66     13.51 o 
  -4  10   7       48.08       54.76     13.72 o 
  -2  10   7       51.52       53.28     12.97 o 
   0  10   7        7.88        9.57      8.94 o 
   2  10   7      119.01      139.11     14.65 o 
   4  10   7      187.38      210.15     16.12 o 
   6  10   7        6.58       -0.30     14.49 o 
   8  10   7        2.74        4.83     14.49 o 
  10  10   7       92.38       61.86     15.90 o 
  12  10   7        7.31       -9.18     15.80 o 
  14  10   7       56.00       50.91     18.02 o 
  16  10   7        0.06      -14.80     18.02 o 
  18  10   7       13.40        1.68     18.62 o 
 -21  11   7        0.20       11.35     17.86 o 
 -19  11   7       15.55       10.36     17.97 o 
 -17  11   7        5.60       33.64     16.66 o 
 -15  11   7       59.48       74.09     17.04 o 
 -13  11   7       13.31       -7.79     16.45 o 
 -11  11   7        2.53        6.12     14.71 o 
  -9  11   7       33.08       35.42     14.59 o 
  -7  11   7        5.96        9.37     14.59 o 
  -5  11   7       32.82       35.02     15.19 o 
  -3  11   7        1.83        4.93     13.41 o 
  -1  11   7        0.04        6.61      9.78 o 
   1  11   7       24.16       24.86     10.24 o 
   3  11   7       76.18       79.32     16.17 o 
   5  11   7       22.65       35.02     14.98 o 
   7  11   7        4.89       -9.77     15.03 o 
   9  11   7       18.82       47.06     15.24 o 
  11  11   7       70.10       51.50     16.93 o 
  13  11   7        0.33       39.17     16.39 o 
  15  11   7       51.08       53.77     19.32 o 
  17  11   7        0.51      -15.88     19.49 o 
 -20  12   7        7.22       10.75     17.58 o 
 -18  12   7        5.38       34.33     17.26 o 
 -16  12   7        9.72        3.35     18.45 o 
 -14  12   7       21.25       25.95     17.26 o 
 -12  12   7       17.13       13.52     16.82 o 
 -10  12   7       26.85       22.99     16.12 o 
  -8  12   7       64.09       75.87     16.01 o 
  -6  12   7       37.89       36.90     16.56 o 
  -4  12   7       81.39       90.28     16.23 o 
  -2  12   7        4.37       -2.57     15.63 o 
   0  12   7      114.25      113.95     11.41 o 
   2  12   7        4.25       22.99     14.98 o 
   4  12   7        0.14       18.84     15.41 o 
   6  12   7        1.43        3.65     16.45 o 
   8  12   7        3.90      -11.94     16.77 o 
  10  12   7       50.24        9.77     18.29 o 
  12  12   7       86.34      104.38     18.83 o 
  14  12   7        0.18      -15.69     19.10 o 
 -17  13   7        6.10        0.20     19.27 o 
 -15  13   7        1.53       22.89     18.62 o 
 -13  13   7        0.40       -0.69     18.18 o 
 -11  13   7       40.39       58.21     16.93 o 
  -9  13   7       15.71       -2.07     17.21 o 
  -7  13   7        0.59       -8.29     17.04 o 
  -5  13   7        9.01        9.67     17.15 o 
  -3  13   7        9.79       15.98     15.58 o 
  -1  13   7        3.35       -5.53     11.36 o 
   1  13   7        7.80       -2.96     11.53 o 
   3  13   7        1.24        2.37     17.21 o 
   5  13   7      125.29      144.44     18.40 o 
   7  13   7       48.63       63.04     17.97 o 
   9  13   7       17.78        7.10     18.40 o 
  11  13   7      156.92      136.15     20.51 o 
 -12  14   7        0.00       15.00     17.80 o 
 -10  14   7       12.71       10.16     18.78 o 
  -8  14   7        2.30       16.18     17.47 o 
  -6  14   7        6.32       21.21     17.42 o 
  -4  14   7       16.89       -4.24     18.29 o 
  -2  14   7        8.92       18.06     16.88 o 
   0  14   7        5.30       23.68     12.20 o 
   2  14   7        9.82       29.80     17.21 o 
   4  14   7        1.51       15.59     17.36 o 
   6  14   7       10.02       26.74     18.29 o 
   8  14   7       30.29       39.96     19.92 o 
  -5  15   7        5.60        4.44     18.78 o 
  -3  15   7       19.89       22.59     18.67 o 
  -1  15   7       50.63       61.07     13.04 o 
   1  15   7       27.36       21.71     23.66 o 
 -30   0   8       36.23       36.70     19.59 o 
 -28   0   8        0.09       -5.72     17.69 o 
 -26   0   8        1.26        6.22     16.34 o 
 -24   0   8      140.76      166.24     16.93 o 
 -22   0   8       27.49       37.69     14.37 o 
 -20   0   8        0.06        4.05     12.97 o 
 -18   0   8      465.97      480.09     17.91 o 
 -16   0   8      380.51      430.56     16.93 o 
 -14   0   8      153.21      168.51     14.16 o 
 -12   0   8     1561.72     1547.30     39.18 o 
 -10   0   8      432.59      409.94     14.59 o 
  -8   0   8      183.73      226.82     12.48 o 
  -6   0   8      257.26      247.15     12.26 o 
  -4   0   8      703.04      628.67     17.64 o 
  -2   0   8       11.24        5.82      9.82 o 
   0   0   8     1381.78     1251.81    114.26 o 
   2   0   8      278.99      276.05     12.26 o 
   4   0   8     1076.55      979.51     28.00 o 
   6   0   8       52.65       57.03     12.26 o 
   8   0   8      930.20      912.12     24.80 o 
  10   0   8       42.14       30.19     12.91 o 
  12   0   8       49.43       43.61     12.81 o 
  14   0   8       34.37       41.83     13.46 o 
  16   0   8      132.18      111.29     15.68 o 
  18   0   8      169.15      166.05     17.64 o 
  20   0   8       98.63      105.37     16.82 o 
  22   0   8       16.12       12.92     16.82 o 
  24   0   8       23.22       22.69     17.86 o 
 -29   1   8        0.41       -6.91     25.86 o 
 -27   1   8       20.65       42.92     16.06 o 
 -25   1   8       71.52       73.90     11.91 o 
 -23   1   8       69.08       73.60     10.87 o 
 -21   1   8        8.27        7.40     10.64 o 
 -19   1   8        1.74        5.62      9.31 o 
 -17   1   8      167.03      173.35     13.72 o 
 -15   1   8        6.50        7.70     20.16 o 
 -13   1   8       26.10       35.12      8.91 o 
 -11   1   8      329.46      317.20     34.30 o 
  -9   1   8      268.73      278.22     61.30 o 
  -7   1   8       10.51        8.39      7.44 o 
  -5   1   8      170.54      175.72     11.89 o 
  -3   1   8      124.15      118.79      8.73 o 
  -1   1   8      269.18      253.16      6.40 o 
   1   1   8        5.59       16.67      5.10 o 
   3   1   8        2.03       -0.30      7.21 o 
   5   1   8        2.43       -1.58      7.84 o 
   7   1   8        0.11        0.49      8.52 o 
   9   1   8      139.12      125.50     18.37 o 
  11   1   8       29.28       15.49      9.17 o 
  13   1   8      174.56      163.58     17.58 o 
  15   1   8        7.06        6.31      9.95 o 
  17   1   8       10.58        2.57     10.65 o 
  19   1   8      223.48      201.96     12.93 o 
  21   1   8       32.97       16.28     17.80 o 
  23   1   8        2.25       20.92     13.98 o 
  25   1   8        0.03      -11.35     13.73 o 
 -30   2   8        1.04        2.96     19.05 o 
 -28   2   8        0.28        1.48     18.02 o 
 -26   2   8       55.05       89.09     16.88 o 
 -24   2   8       22.11       20.92     15.90 o 
 -22   2   8       57.44       52.29     14.81 o 
 -20   2   8       18.69       15.39     13.19 o 
 -18   2   8       23.67       -0.30     13.63 o 
 -16   2   8      217.18      187.36     15.24 o 
 -14   2   8     1606.94     1495.31     34.03 o 
 -12   2   8        2.66        9.77     12.05 o 
 -10   2   8      362.99      306.94     14.06 o 
  -8   2   8      351.59      347.19     13.94 o 
  -6   2   8       40.94       34.43     10.96 o 
  -4   2   8      499.89      567.40     19.81 o 
  -2   2   8        2.30       13.62     10.20 o 
   0   2   8      357.05      351.83      9.17 o 
   2   2   8       71.53       75.67     11.55 o 
   4   2   8      402.72      390.50     14.71 o 
   6   2   8      130.71      124.31     12.86 o 
   8   2   8      257.72      280.69     14.54 o 
  10   2   8      116.55      116.72     13.29 o 
  12   2   8       11.31        6.71     13.29 o 
  14   2   8       32.77       27.43     14.22 o 
  16   2   8        0.58       -4.83     14.28 o 
  18   2   8        8.21       14.31     14.43 o 
  20   2   8        8.16       26.44     16.17 o 
  22   2   8       36.58       47.36     17.21 o 
  24   2   8        1.40      -15.79     19.97 o 
 -29   3   8       31.67       42.62     18.78 o 
 -27   3   8       10.50        8.48     17.47 o 
 -25   3   8       23.77       39.07     17.04 o 
 -23   3   8       19.27       20.03     15.46 o 
 -21   3   8       23.68       26.54     14.11 o 
 -19   3   8        9.47       -7.40     13.89 o 
 -17   3   8        0.15        2.66     12.97 o 
 -15   3   8       28.28       35.52     13.57 o 
 -13   3   8      144.11      117.90     13.57 o 
 -11   3   8      217.99      187.36     13.89 o 
  -9   3   8        2.92       -8.48     11.45 o 
  -7   3   8       72.83       90.57     11.61 o 
  -5   3   8      112.03      127.47     11.61 o 
  -3   3   8     1143.16     1235.93     36.74 o 
  -1   3   8       55.45       43.02      7.94 o 
   1   3   8      229.68      228.01      8.92 o 
   3   3   8       51.52       44.99     11.61 o 
   5   3   8     1091.37     1005.65     26.70 o 
   7   3   8     1163.97     1113.10     31.64 o 
   9   3   8      215.90      198.80     14.71 o 
  11   3   8       42.36       21.51     12.86 o 
  13   3   8        5.06       11.25     13.67 o 
  15   3   8      163.43      169.30     15.84 o 
  17   3   8        8.34       12.63     15.09 o 
  19   3   8       54.99       22.49     17.26 o 
  21   3   8        8.37       31.67     16.66 o 
  23   3   8        8.60       -6.02     18.88 o 
 -28   4   8       18.23       10.06     18.67 o 
 -26   4   8        0.32       16.58     17.04 o 
 -24   4   8       16.41        7.70     16.34 o 
 -22   4   8       59.02       69.46     10.94 o 
 -20   4   8        7.24       14.70     13.63 o 
 -18   4   8       77.59       63.74     14.06 o 
 -16   4   8        2.65        0.20     13.46 o 
 -14   4   8        3.24       12.92     12.26 o 
 -12   4   8      298.91      268.36     14.54 o 
 -10   4   8       29.27       25.06     12.48 o 
  -8   4   8      514.96      541.16     22.52 o 
  -6   4   8       68.88       82.97     12.32 o 
  -4   4   8      138.21      143.16     12.86 o 
  -2   4   8      360.54      414.48     14.49 o 
   0   4   8        0.71        1.38      7.79 o 
   2   4   8      947.04      891.40     27.73 o 
   4   4   8     1455.49     1396.55     35.44 o 
   6   4   8     1232.67     1245.20     31.97 o 
   8   4   8      151.94      175.22     14.33 o 
  10   4   8        7.47       -5.13     13.02 o 
  12   4   8       46.30       35.12     13.51 o 
  14   4   8        7.33       11.05     13.72 o 
  16   4   8       20.62       11.15     15.09 o 
  18   4   8       10.65       16.58     16.12 o 
  20   4   8       68.74       75.08     17.10 o 
  22   4   8       35.65       39.07     18.23 o 
  24   4   8       27.59       19.44     19.59 o 
 -27   5   8        0.37       20.03     17.86 o 
 -25   5   8        0.69       10.16     16.88 o 
 -23   5   8        9.75       -8.58     16.34 o 
 -21   5   8        3.29        7.20     14.37 o 
 -19   5   8        0.47       -9.18     14.16 o 
 -17   5   8       18.12       30.09     13.19 o 
 -15   5   8       37.38       39.66     13.41 o 
 -13   5   8       70.51       72.12     12.97 o 
 -11   5   8        8.69        0.49     12.32 o 
  -9   5   8       78.64       79.92     13.19 o 
  -7   5   8      216.48      246.55     15.14 o 
  -5   5   8       34.19       56.14     12.37 o 
  -3   5   8       65.13       51.40     12.54 o 
  -1   5   8      389.87      410.13     12.24 o 
   1   5   8      586.87      600.75     61.81 o 
   3   5   8       92.49      101.92     13.63 o 
   5   5   8        9.26       -0.79     12.64 o 
   7   5   8        1.77       -2.07     12.76 o 
   9   5   8      225.10      218.04     14.54 o 
  11   5   8      122.65      134.08     13.57 o 
  13   5   8       12.70       -3.06     14.43 o 
  15   5   8       36.45       31.87     15.14 o 
  17   5   8        0.49       12.73     15.36 o 
  19   5   8       25.50       37.59     16.60 o 
  21   5   8        0.02      -13.52     17.97 o 
  23   5   8       23.82       30.98     18.56 o 
 -28   6   8       24.04       14.80     19.38 o 
 -26   6   8       12.74       11.74     18.07 o 
 -24   6   8        0.53       33.84     16.39 o 
 -22   6   8       12.11       42.33     16.01 o 
 -20   6   8        7.17       -1.87     14.81 o 
 -18   6   8       52.64       48.44     15.09 o 
 -16   6   8       95.32       86.62     14.33 o 
 -14   6   8       24.57       22.40     13.89 o 
 -12   6   8      223.21      206.40     14.76 o 
 -10   6   8        4.14       17.86     12.54 o 
  -8   6   8      102.74       88.70     13.63 o 
  -6   6   8      184.10      195.35     14.33 o 
  -4   6   8      157.04      144.34     14.06 o 
  -2   6   8      321.02      318.87     15.90 o 
   0   6   8      987.11      984.24     27.02 o 
   2   6   8        0.82      -10.06     12.64 o 
   4   6   8        0.30       13.32     11.29 o 
   6   6   8      344.91      327.36     15.36 o 
   8   6   8      303.35      325.68     16.17 o 
  10   6   8        0.13       12.73     12.59 o 
  12   6   8        0.26       -3.65     13.41 o 
  14   6   8       50.11       51.90     15.14 o 
  16   6   8       20.81       23.09     15.95 o 
  18   6   8        0.09        9.77     16.45 o 
  20   6   8        7.03        3.16     17.75 o 
  22   6   8      143.94      136.94     19.86 o 
 -27   7   8       27.56       35.62     20.25 o 
 -25   7   8        0.79       14.90     17.21 o 
 -23   7   8       21.76        0.49     17.42 o 
 -21   7   8       37.02       32.95     16.06 o 
 -19   7   8        5.02       25.06     14.22 o 
 -17   7   8      103.83      107.05     16.50 o 
 -15   7   8        3.00       15.29     13.51 o 
 -13   7   8       87.51       62.06     14.81 o 
 -11   7   8      122.08      132.50     13.89 o 
  -9   7   8       39.99       62.35     13.19 o 
  -7   7   8      119.82      134.08     14.59 o 
  -5   7   8       22.07       43.51     12.91 o 
  -3   7   8      180.62      188.05     14.16 o 
  -1   7   8      999.92     1028.35     20.18 o 
   1   7   8      111.16       87.91     17.72 o 
   3   7   8       71.94      100.83     12.91 o 
   5   7   8       16.92       -3.45     13.35 o 
   7   7   8      137.51      170.59     14.71 o 
   9   7   8       22.04        9.96     13.67 o 
  11   7   8       20.76       38.38     14.06 o 
  13   7   8        6.92        1.97     14.81 o 
  15   7   8        4.67       10.75     15.68 o 
  17   7   8        0.01        7.99     16.06 o 
  19   7   8       13.98       29.50     16.66 o 
  21   7   8       43.28       46.37     19.21 o 
 -24   8   8        6.33       -7.10     18.34 o 
 -22   8   8       11.57       -0.39     18.07 o 
 -20   8   8        0.00       -8.58     16.17 o 
 -18   8   8       32.17       53.97     15.41 o 
 -16   8   8        5.62        1.28     15.46 o 
 -14   8   8        4.48       -9.47     13.89 o 
 -12   8   8       67.77       78.73     14.28 o 
 -10   8   8       16.02       19.53     13.35 o 
  -8   8   8       80.75       83.96     13.94 o 
  -6   8   8       19.19       31.18     13.02 o 
  -4   8   8       28.30        6.71     13.67 o 
  -2   8   8      296.26      323.41     16.12 o 
   0   8   8      688.23      695.36     16.03 o 
   2   8   8      248.39      251.68     16.01 o 
   4   8   8      756.13      746.77     22.03 o 
   6   8   8       14.79       27.53     12.86 o 
   8   8   8       37.97       38.18     14.28 o 
  10   8   8       25.87       26.93     14.54 o 
  12   8   8        7.76       17.66     14.22 o 
  14   8   8        8.35       10.75     15.90 o 
  16   8   8        0.73      -10.95     16.99 o 
  18   8   8       35.07       40.16     17.86 o 
  20   8   8       14.45        8.68     19.43 o 
 -23   9   8        4.02        3.65     17.64 o 
 -21   9   8       21.05       14.40     17.26 o 
 -19   9   8        2.44      -12.63     16.45 o 
 -17   9   8        8.44       25.06     15.41 o 
 -15   9   8        1.34       -2.76     14.87 o 
 -13   9   8        1.92        4.24     14.11 o 
 -11   9   8        8.99       11.35     13.72 o 
  -9   9   8      107.96      133.98     15.30 o 
  -7   9   8       18.04       13.52     14.06 o 
  -5   9   8      166.36      171.47     14.87 o 
  -3   9   8       69.18       57.12     14.28 o 
  -1   9   8      183.09      180.85     10.74 o 
   1   9   8       14.90       12.14     10.90 o 
   3   9   8       59.30       80.90     14.43 o 
   5   9   8        8.55       26.93     13.35 o 
   7   9   8       41.06       40.65     14.59 o 
   9   9   8       64.94       48.54     15.90 o 
  11   9   8       10.87       -7.00     15.52 o 
  13   9   8        0.79        2.37     16.39 o 
  15   9   8       10.36       31.97     16.39 o 
  17   9   8       11.03       43.02     18.02 o 
  19   9   8        4.48        1.18     19.53 o 
 -22  10   8        9.63       17.27     18.56 o 
 -20  10   8        0.04        2.07     17.69 o 
 -18  10   8        0.45        4.24     16.23 o 
 -16  10   8        0.37        3.45     16.99 o 
 -14  10   8       49.56       41.34     16.60 o 
 -12  10   8       38.45       31.18     15.14 o 
 -10  10   8        2.22      -11.25     14.37 o 
  -8  10   8       36.88       39.46     14.33 o 
  -6  10   8       31.46       47.26     14.00 o 
  -4  10   8       48.54       45.19     14.33 o 
  -2  10   8        1.41        5.72     14.11 o 
   0  10   8        0.87       -0.30     20.11 o 
   2  10   8        0.19      -11.94     14.65 o 
   4  10   8        4.18       -2.86     14.65 o 
   6  10   8       24.62       36.21     15.36 o 
   8  10   8      103.39      100.04     16.34 o 
  10  10   8        3.79        2.96     16.12 o 
  12  10   8        1.25       -0.79     16.50 o 
  14  10   8       24.89       24.67     17.32 o 
  16  10   8       31.89        2.27     19.75 o 
 -19  11   8        0.95      -15.00     18.73 o 
 -17  11   8        8.43        7.30     18.07 o 
 -15  11   8       20.83       24.37     17.42 o 
 -13  11   8       63.47       74.79     17.47 o 
 -11  11   8        0.18      -13.12     15.95 o 
  -9  11   8       15.01       26.34     15.36 o 
  -7  11   8        1.23       13.42     14.76 o 
  -5  11   8       28.33       40.06     15.52 o 
  -3  11   8        0.40        9.27     13.94 o 
  -1  11   8       12.46       11.44     17.86 o 
   1  11   8        0.18       -8.78     10.76 o 
   3  11   8       33.68       42.03     14.76 o 
   5  11   8       63.07       75.08     16.28 o 
   7  11   8       11.88       32.06     16.34 o 
   9  11   8        0.07       -1.97     15.84 o 
  11  11   8        3.20        3.95     16.66 o 
  13  11   8       81.86      102.11     19.49 o 
  15  11   8       54.53       76.56     18.83 o 
 -18  12   8        8.52        8.88     18.73 o 
 -16  12   8       19.01       29.01     18.67 o 
 -14  12   8        0.27       12.43     17.69 o 
 -12  12   8        7.64       22.99     16.99 o 
 -10  12   8       26.68       26.84     17.15 o 
  -8  12   8       32.75       23.78     17.10 o 
  -6  12   8       10.64       10.36     17.32 o 
  -4  12   8       27.48       18.35     16.66 o 
  -2  12   8        1.23       -1.78     15.95 o 
   0  12   8       16.02        8.29     11.51 o 
   2  12   8      111.72      117.90     17.64 o 
   4  12   8        2.38       -3.06     17.21 o 
   6  12   8      138.28      175.03     19.27 o 
   8  12   8       23.31       50.42     17.91 o 
  10  12   8       18.43       24.57     18.99 o 
  12  12   8        0.05       23.19     19.10 o 
 -15  13   8        0.07       -0.89     19.59 o 
 -13  13   8        0.03       15.98     17.58 o 
 -11  13   8        1.94        5.23     16.77 o 
  -9  13   8       23.56       26.54     17.47 o 
  -7  13   8        0.94       -4.34     17.26 o 
  -5  13   8       16.87       38.18     16.99 o 
  -3  13   8       10.32       -0.79     17.36 o 
  -1  13   8       12.48       13.02     12.54 o 
   1  13   8        0.13       -4.54     14.37 o 
   3  13   8        8.28        2.57     17.86 o 
   5  13   8        3.01        1.18     17.75 o 
   7  13   8        0.08        0.49     17.47 o 
   9  13   8       24.20       33.05     19.21 o 
 -10  14   8        3.90       32.66     17.80 o 
  -8  14   8        3.13       -1.18     18.78 o 
  -6  14   8        3.62        2.37     18.73 o 
  -4  14   8        1.59       -3.85     18.34 o 
  -2  14   8       17.68       -7.99     18.51 o 
   0  14   8       33.66       31.67     13.35 o 
   2  14   8        6.76        4.44     18.78 o 
   4  14   8        0.10        9.08     19.75 o 
 -29   1   9       13.55       19.63     33.89 o 
 -27   1   9        0.58       -6.61     15.84 o 
 -25   1   9        3.31       10.75     11.88 o 
 -23   1   9        3.37       -7.60     10.97 o 
 -21   1   9        1.89       -0.69      9.83 o 
 -19   1   9        8.51       18.35     12.03 o 
 -17   1   9        3.79       16.08      9.63 o 
 -15   1   9        7.39       14.01     12.73 o 
 -13   1   9       82.23       89.39     20.73 o 
 -11   1   9       50.82       47.75      8.94 o 
  -9   1   9       38.52       37.00     16.96 o 
  -7   1   9        0.69        0.59      8.21 o 
  -5   1   9       25.39       18.94     10.53 o 
  -3   1   9       82.36       68.57      8.47 o 
  -1   1   9       22.42       17.66      5.72 o 
   1   1   9        2.18        1.97      5.91 o 
   3   1   9       61.06       87.91      9.21 o 
   5   1   9     1576.99     1489.78     25.75 o 
   7   1   9       45.89       48.94      9.45 o 
   9   1   9      686.09      679.38     14.99 o 
  11   1   9       93.58       77.25     10.01 o 
  13   1   9       63.30       44.30     21.38 o 
  15   1   9        6.01       24.17     13.94 o 
  17   1   9        0.88       -3.65     11.15 o 
  19   1   9       32.48       44.40     19.75 o 
  21   1   9        5.47       24.96     12.30 o 
  23   1   9       45.63       57.82     14.04 o 
 -28   2   9       12.21        3.65     19.10 o 
 -26   2   9        0.45       13.62     16.50 o 
 -24   2   9        2.00       -4.34     16.28 o 
 -22   2   9        4.64        4.05     14.00 o 
 -20   2   9        3.20       -5.03     14.06 o 
 -18   2   9        0.90       -8.88     13.13 o 
 -16   2   9        8.08       -7.79     14.11 o 
 -14   2   9        0.12       11.84     13.02 o 
 -12   2   9       46.46       49.23     12.64 o 
 -10   2   9       47.44       54.86     12.26 o 
  -8   2   9      168.69      192.69     14.11 o 
  -6   2   9      414.31      505.15     21.66 o 
  -4   2   9        0.40       -6.31     11.55 o 
  -2   2   9       22.77       15.59     11.99 o 
   0   2   9       85.84       87.41     13.24 o 
   2   2   9       18.35       31.08     12.26 o 
   4   2   9      716.25      706.12     20.35 o 
   6   2   9      688.15      616.53     18.02 o 
   8   2   9      165.97      174.24     14.87 o 
  10   2   9      100.66      110.20     13.89 o 
  12   2   9      129.75      103.50     14.87 o 
  14   2   9      119.26      124.41     15.41 o 
  16   2   9       50.78       63.64     15.95 o 
  18   2   9       75.28       85.54     17.53 o 
  20   2   9        1.50       19.14     16.93 o 
  22   2   9        0.12       21.51     17.42 o 
 -27   3   9        9.75        3.45     18.18 o 
 -25   3   9       44.72       59.89     17.75 o 
 -23   3   9        1.07       -9.67     16.17 o 
 -21   3   9        5.02       18.06     14.11 o 
 -19   3   9       16.35       24.17     14.06 o 
 -17   3   9        5.90       -1.48     13.63 o 
 -15   3   9       26.21       27.23     13.51 o 
 -13   3   9      158.92      167.72     14.43 o 
 -11   3   9        4.31       -3.16     12.54 o 
  -9   3   9      494.65      508.89     20.29 o 
  -7   3   9       95.53      123.03     13.57 o 
  -5   3   9      132.52      139.80     13.72 o 
  -3   3   9      155.03      167.53     13.72 o 
  -1   3   9     1168.29     1251.91     91.11 o 
   1   3   9      213.72      224.45     13.67 o 
   3   3   9      172.71      149.27     13.57 o 
   5   3   9      388.94      351.14     15.63 o 
   7   3   9       60.27       48.15     13.07 o 
   9   3   9      137.11      160.72     14.54 o 
  11   3   9       46.29       33.54     12.97 o 
  13   3   9      405.98      381.52     17.64 o 
  15   3   9       24.89       44.40     15.63 o 
  17   3   9       87.40      107.05     17.53 o 
  19   3   9        0.01       -8.19     16.77 o 
  21   3   9        1.89       19.24     17.47 o 
 -28   4   9        1.33        4.74     19.64 o 
 -26   4   9       10.61       17.36     17.64 o 
 -24   4   9       22.14       12.14     17.04 o 
 -22   4   9        0.22        1.58     15.30 o 
 -20   4   9       25.91       47.55     14.59 o 
 -18   4   9        5.70        4.44     13.46 o 
 -16   4   9       26.03       17.27     13.63 o 
 -14   4   9       45.23       49.53     13.51 o 
 -12   4   9       36.24       40.16     13.29 o 
 -10   4   9       20.83       21.71     12.54 o 
  -8   4   9       71.60       80.01     13.41 o 
  -6   4   9      196.24      225.74     14.33 o 
  -4   4   9       46.13       62.35     12.54 o 
  -2   4   9      117.47      129.25     13.35 o 
   0   4   9      110.36      106.75      9.79 o 
   2   4   9      369.48      384.48     16.01 o 
   4   4   9       22.97       28.91     12.64 o 
   6   4   9        0.94        4.54     13.02 o 
   8   4   9       10.09       -4.74     13.57 o 
  10   4   9        2.45       -9.87     13.29 o 
  12   4   9      318.76      309.30     17.75 o 
  14   4   9       11.80       -7.50     15.63 o 
  16   4   9       32.30       29.60     16.60 o 
  18   4   9        3.17      -10.56     16.45 o 
  20   4   9        0.90       15.00     17.80 o 
  22   4   9       30.63        0.79     19.38 o 
 -27   5   9        1.65       -7.40     18.78 o 
 -25   5   9       10.08       32.85     17.04 o 
 -23   5   9        0.03      -14.11     17.10 o 
 -21   5   9       23.84       10.36     15.58 o 
 -19   5   9        4.32       -0.69     14.49 o 
 -17   5   9       66.85       87.12     15.03 o 
 -15   5   9       15.53       10.06     12.64 o 
 -13   5   9       58.36       49.23     13.63 o 
 -11   5   9        6.79       17.56     12.59 o 
  -9   5   9       21.70       42.62     12.37 o 
  -7   5   9      214.82      220.21     15.52 o 
  -5   5   9      160.99      164.37     14.37 o 
  -3   5   9      207.09      231.85     14.16 o 
  -1   5   9      107.08      128.06      9.58 o 
   1   5   9      748.80      735.52     33.75 o 
   3   5   9      157.94      157.66     14.49 o 
   5   5   9      266.77      264.12     15.36 o 
   7   5   9       36.55       43.02     13.02 o 
   9   5   9      158.30      153.71     14.33 o 
  11   5   9        1.00        2.07     13.63 o 
  13   5   9       74.74       81.89     15.46 o 
  15   5   9       60.97       69.95     16.34 o 
  17   5   9        0.95       12.14     16.71 o 
  19   5   9        0.20       -5.72     17.58 o 
  21   5   9       22.91       28.12     18.12 o 
 -26   6   9        3.04       -9.67     18.78 o 
 -24   6   9       26.96       33.64     17.80 o 
 -22   6   9        2.18        4.74     16.34 o 
 -20   6   9        0.13        1.87     14.59 o 
 -18   6   9       49.38       58.80     15.52 o 
 -16   6   9        0.09        6.02     14.16 o 
 -14   6   9       13.94       -0.39     14.49 o 
 -12   6   9       25.49       40.65     13.51 o 
 -10   6   9       33.99       10.85     13.84 o 
  -8   6   9       15.11       -4.34     13.41 o 
  -6   6   9       78.32       83.86     14.43 o 
  -4   6   9      511.78      566.41     18.12 o 
  -2   6   9      411.89      449.30     17.69 o 
   0   6   9        1.53        2.57      8.98 o 
   2   6   9       16.08       22.59     12.42 o 
   4   6   9      193.16      165.45     15.14 o 
   6   6   9       56.08       28.61     14.06 o 
   8   6   9        4.58       -9.57     14.06 o 
  10   6   9       47.86       63.83     14.16 o 
  12   6   9        0.48       10.66     14.54 o 
  14   6   9        0.77      -12.43     15.58 o 
  16   6   9       17.18       15.88     16.45 o 
  18   6   9        0.83       -7.60     17.36 o 
  20   6   9       21.80       37.59     17.80 o 
 -25   7   9       15.70       44.30     18.94 o 
 -23   7   9        1.21       17.27     16.66 o 
 -21   7   9        0.19        3.26     16.06 o 
 -19   7   9        7.66       11.74     15.80 o 
 -17   7   9       13.22       24.37     14.59 o 
 -15   7   9        0.00       -4.34     14.33 o 
 -13   7   9       45.35       40.45     15.03 o 
 -11   7   9       57.92       85.14     14.06 o 
  -9   7   9       46.58       79.03     13.24 o 
  -7   7   9       13.72       10.75     13.63 o 
  -5   7   9      363.50      408.36     18.23 o 
  -3   7   9      155.94      154.50     15.84 o 
  -1   7   9       12.08       16.77      9.17 o 
   1   7   9        0.05       -7.99      9.66 o 
   3   7   9       58.93       57.72     13.51 o 
   5   7   9        0.00      -11.44     13.84 o 
   7   7   9       27.79       -0.79     15.19 o 
   9   7   9       86.02       77.15     15.52 o 
  11   7   9       58.63       40.75     15.24 o 
  13   7   9       34.36       30.88     15.90 o 
  15   7   9       19.83       33.84     17.97 o 
  17   7   9       12.36       12.14     18.73 o 
  19   7   9       15.52        1.58     19.10 o 
 -24   8   9        1.10      -14.60     18.45 o 
 -22   8   9       13.09       44.69     16.77 o 
 -20   8   9       11.37       17.46     16.93 o 
 -18   8   9        1.16       11.84     15.95 o 
 -16   8   9        1.35        2.17     15.63 o 
 -14   8   9       34.85       14.50     15.80 o 
 -12   8   9        0.16        3.95     14.16 o 
 -10   8   9        2.41        3.16     13.51 o 
  -8   8   9        1.67       10.36     13.63 o 
  -6   8   9        9.06       13.71     14.06 o 
  -4   8   9       81.30      108.13     14.49 o 
  -2   8   9       62.34       72.52     13.24 o 
   0   8   9       20.75       36.70     14.43 o 
   2   8   9       10.50        7.00     14.06 o 
   4   8   9       12.70       11.05     14.06 o 
   6   8   9        0.00       13.02     13.67 o 
   8   8   9        0.04       -4.44     15.03 o 
  10   8   9       41.53       61.76     15.80 o 
  12   8   9        0.99       -9.67     16.23 o 
  14   8   9       98.52       92.25     18.56 o 
  16   8   9        0.86      -13.42     18.99 o 
  18   8   9        4.59        0.20     19.49 o 
 -23   9   9       27.43       40.85     19.53 o 
 -21   9   9        0.14      -14.80     17.97 o 
 -19   9   9       35.81       36.31     18.12 o 
 -17   9   9        0.34      -14.01     17.26 o 
 -15   9   9       10.22       19.04     15.68 o 
 -13   9   9        5.79       10.66     15.24 o 
 -11   9   9       28.90       26.93     15.30 o 
  -9   9   9       21.07       25.26     14.93 o 
  -7   9   9       83.01       83.96     15.09 o 
  -5   9   9      180.01      203.93     16.50 o 
  -3   9   9        3.86       -3.65     14.22 o 
  -1   9   9       22.67        5.13     10.42 o 
   1   9   9        0.00       14.60     11.24 o 
   3   9   9       28.93       20.82     14.00 o 
   5   9   9       12.07        8.29     14.87 o 
   7   9   9       21.70       20.62     15.30 o 
   9   9   9        4.52       -7.40     15.46 o 
  11   9   9        0.55       -4.05     16.60 o 
  13   9   9       42.47       35.72     17.86 o 
  15   9   9       21.09        7.89     19.38 o 
 -20  10   9       23.12       23.78     18.07 o 
 -18  10   9        5.44        1.97     18.29 o 
 -16  10   9        3.11        6.71     17.47 o 
 -14  10   9        0.08        0.89     16.34 o 
 -12  10   9        0.11        9.27     15.36 o 
 -10  10   9        1.78        8.68     14.71 o 
  -8  10   9        1.20       24.37     14.43 o 
  -6  10   9       71.78       89.09     16.60 o 
  -4  10   9       55.06       60.87     16.50 o 
  -2  10   9       43.21       42.42     15.74 o 
   0  10   9       33.98       36.50     12.08 o 
   2  10   9        0.89        2.07     14.59 o 
   4  10   9        1.12       16.48     14.76 o 
   6  10   9        1.34        0.59     16.12 o 
   8  10   9       16.46       26.64     16.71 o 
  10  10   9        0.75      -11.94     17.47 o 
  12  10   9       24.07       22.20     17.42 o 
  14  10   9        6.34       -8.09     19.16 o 
 -19  11   9       25.53       37.69     19.16 o 
 -17  11   9        1.69       22.40     18.34 o 
 -15  11   9       10.90       -0.49     18.02 o 
 -13  11   9       39.02       51.11     18.23 o 
 -11  11   9        6.39        3.55     16.50 o 
  -9  11   9       30.31       26.93     16.88 o 
  -7  11   9        4.81       -4.34     16.45 o 
  -5  11   9        1.75        8.58     15.68 o 
  -3  11   9       37.60       54.36     15.95 o 
  -1  11   9       40.42       25.06     11.66 o 
   1  11   9        1.45        5.03     11.16 o 
   3  11   9       45.42       45.88     16.88 o 
   5  11   9       44.56       53.57     16.66 o 
   7  11   9        9.22       12.43     16.88 o 
   9  11   9        9.22       -1.58     17.69 o 
  11  11   9       12.65       -9.67     18.45 o 
 -16  12   9        0.21      -10.16     20.40 o 
 -14  12   9        0.58        9.18     17.91 o 
 -12  12   9        0.03        7.30     17.80 o 
 -10  12   9       23.58       21.61     17.53 o 
  -8  12   9        0.06       -9.37     17.53 o 
  -6  12   9       19.41       27.82     17.36 o 
  -4  12   9        0.95      -13.91     17.26 o 
  -2  12   9       19.62       31.47     16.93 o 
   0  12   9       75.56       66.20     12.92 o 
   2  12   9        7.48       14.21     16.93 o 
   4  12   9       77.76       72.12     19.32 o 
   6  12   9       74.89       86.43     19.86 o 
   8  12   9       54.85       49.03     19.16 o 
 -11  13   9       30.35       48.05     18.29 o 
  -9  13   9       21.49       24.67     18.34 o 
  -7  13   9       24.67       29.30     19.53 o 
  -5  13   9        3.44       -8.48     18.18 o 
  -3  13   9        1.18        9.18     17.21 o 
  -1  13   9       20.46       26.84     12.91 o 
   1  13   9        2.50       -7.60     12.80 o 
   3  13   9       24.04       21.41     18.67 o 
   5  13   9       19.40       31.67     19.81 o 
 -28   0  10       15.64       29.89     18.94 o 
 -26   0  10        5.95        5.23     17.64 o 
 -24   0  10       17.56       10.56     17.42 o 
 -22   0  10       31.13       40.35     15.14 o 
 -20   0  10        2.24       16.77     14.37 o 
 -18   0  10        4.78        1.58     14.11 o 
 -16   0  10        0.91      -11.54     14.33 o 
 -14   0  10      329.08      350.35     17.75 o 
 -12   0  10        2.64       13.81     12.54 o 
 -10   0  10       71.71       72.71     13.94 o 
  -8   0  10       43.25       31.77     12.86 o 
  -6   0  10      114.66       89.88     13.07 o 
  -4   0  10      207.39      213.21     14.06 o 
  -2   0  10       86.62       98.37     12.76 o 
   0   0  10      743.16      686.09     46.32 o 
   2   0  10       21.99       20.03     12.91 o 
   4   0  10        4.41       -5.62     12.91 o 
   6   0  10      115.12       84.65     15.19 o 
   8   0  10        0.09        5.62     13.51 o 
  10   0  10       22.80       40.25     13.24 o 
  12   0  10       93.58      103.69     15.24 o 
  14   0  10       85.11       78.24     17.42 o 
  16   0  10       31.29       37.39     17.10 o 
  18   0  10        4.14        4.83     17.53 o 
  20   0  10        0.03       13.81     17.97 o 
 -27   1  10       18.84       10.46     13.51 o 
 -25   1  10       12.43       18.06     13.92 o 
 -23   1  10        0.56        5.03     11.66 o 
 -21   1  10        4.34        6.91     10.37 o 
 -19   1  10        1.67       -0.79     12.62 o 
 -17   1  10       14.51       12.43     14.43 o 
 -15   1  10      191.91      209.85     35.01 o 
 -13   1  10        0.31        3.65     10.56 o 
 -11   1  10      149.10      180.85     45.37 o 
  -9   1  10        1.06        4.05      8.73 o 
  -7   1  10        2.03        2.86      8.85 o 
  -5   1  10        0.86        4.83      8.77 o 
  -3   1  10        2.31        1.48      9.01 o 
  -1   1  10       85.17       87.02      6.74 o 
   1   1  10        0.32       -1.18      6.36 o 
   3   1  10        0.00       -3.95     24.59 o 
   5   1  10      108.64      100.63     10.34 o 
   7   1  10       12.36        3.75     20.84 o 
   9   1  10       17.44       19.83     10.01 o 
  11   1  10        2.50       -0.89      9.90 o 
  13   1  10        3.66       13.42     10.65 o 
  15   1  10       92.50       92.35     12.24 o 
  17   1  10       12.67        0.10     13.19 o 
  19   1  10        0.66        5.33     12.40 o 
  21   1  10        3.52       -0.10     13.26 o 
 -26   2  10        0.05      -14.21     17.32 o 
 -24   2  10        2.34      -11.94     16.56 o 
 -22   2  10       24.52       54.17     16.28 o 
 -20   2  10       45.90       46.47     15.80 o 
 -18   2  10       26.10       45.98     14.28 o 
 -16   2  10       55.14       45.68     15.41 o 
 -14   2  10       77.32       81.40     14.22 o 
 -12   2  10      303.91      256.91     16.01 o 
 -10   2  10        1.74        7.60     12.26 o 
  -8   2  10      132.95      164.67     14.22 o 
  -6   2  10       28.21       52.19     12.91 o 
  -4   2  10        8.11       21.80     12.26 o 
  -2   2  10      244.29      255.73     15.52 o 
   0   2  10       97.57       90.67      9.59 o 
   2   2  10      458.64      469.13     17.36 o 
   4   2  10     1190.24     1135.59     27.02 o 
   6   2  10       14.90        2.27     13.46 o 
   8   2  10       97.92       91.46     14.54 o 
  10   2  10       28.18       26.74     14.06 o 
  12   2  10      144.72      141.87     16.17 o 
  14   2  10       74.26       68.87     16.56 o 
  16   2  10       18.18       20.72     16.82 o 
  18   2  10       24.57       15.49     17.75 o 
  20   2  10        1.32      -12.14     18.94 o 
 -27   3  10        0.97      -14.80     18.67 o 
 -25   3  10        8.98       -1.87     18.56 o 
 -23   3  10        3.46       12.23     16.71 o 
 -21   3  10        2.49       10.06     15.52 o 
 -19   3  10       34.63       34.24     15.36 o 
 -17   3  10        0.28      -12.14     14.87 o 
 -15   3  10        7.79       16.58     13.57 o 
 -13   3  10       44.53       31.08     13.46 o 
 -11   3  10       27.71       36.41     13.29 o 
  -9   3  10        0.19       -6.91     12.97 o 
  -7   3  10       41.80       35.22     13.67 o 
  -5   3  10       67.38       63.54     14.11 o 
  -3   3  10        1.64       14.21     12.48 o 
  -1   3  10       14.90       18.84     15.95 o 
   1   3  10      952.57      995.69     78.37 o 
   3   3  10       24.39       33.84     12.81 o 
   5   3  10       52.13       55.74     13.41 o 
   7   3  10       76.34       71.04     14.22 o 
   9   3  10        5.63       11.15     13.67 o 
  11   3  10       70.96       74.09     15.84 o 
  13   3  10        1.61       -9.18     15.14 o 
  15   3  10        9.98       20.82     16.12 o 
  17   3  10       31.86       50.12     17.36 o 
  19   3  10       23.28        6.91     19.21 o 
 -26   4  10        6.43       14.21     18.51 o 
 -24   4  10        0.05       22.00     17.32 o 
 -22   4  10        5.65        1.97     16.66 o 
 -20   4  10        7.83       17.36     15.30 o 
 -18   4  10        0.21      -12.04     14.65 o 
 -16   4  10       65.88       62.45     15.90 o 
 -14   4  10       81.63       84.16     14.81 o 
 -12   4  10        7.54       11.25     13.67 o 
 -10   4  10        0.43       14.90     12.48 o 
  -8   4  10       99.12      144.64     14.65 o 
  -6   4  10      262.78      283.36     16.66 o 
  -4   4  10        6.11       -4.24     12.91 o 
  -2   4  10       90.74       99.35     13.46 o 
   0   4  10      148.43      175.72     15.87 o 
   2   4  10      374.19      379.45     17.42 o 
   4   4  10        3.30       12.53     13.41 o 
   6   4  10       33.05       48.05     13.29 o 
   8   4  10        8.93        2.17     14.87 o 
  10   4  10       27.30       45.98     14.16 o 
  12   4  10       34.21        7.10     16.17 o 
  14   4  10       34.36       42.13     16.71 o 
  16   4  10        1.14       17.27     16.50 o 
  18   4  10       10.68       15.98     18.12 o 
  20   4  10        0.08        6.31     18.07 o 
 -25   5  10        3.86       11.84     18.62 o 
 -23   5  10        3.24       14.70     17.10 o 
 -21   5  10       17.23       35.42     15.95 o 
 -19   5  10        0.00        2.57     15.30 o 
 -17   5  10        2.15       -1.48     14.81 o 
 -15   5  10       24.81       54.66     14.22 o 
 -13   5  10        0.98        1.28     14.00 o 
 -11   5  10      109.03      117.21     14.65 o 
  -9   5  10      120.98      110.20     15.36 o 
  -7   5  10        0.16        0.69     13.46 o 
  -5   5  10        0.55       20.23     12.64 o 
  -3   5  10      147.28      186.47     14.71 o 
  -1   5  10       57.28       71.04     12.94 o 
   1   5  10      115.75      142.37     24.85 o 
   3   5  10       14.69       11.94     13.13 o 
   5   5  10       16.18        6.12     13.94 o 
   7   5  10        1.54       23.48     13.41 o 
   9   5  10       34.35       27.92     14.87 o 
  11   5  10       48.69       58.80     15.41 o 
  13   5  10        0.47      -13.52     16.56 o 
  15   5  10       30.89       66.89     16.60 o 
  17   5  10        3.87       -6.22     18.23 o 
  19   5  10        0.07       -1.78     19.32 o 
 -24   6  10        2.70       39.46     17.47 o 
 -22   6  10        0.05       17.27     16.77 o 
 -20   6  10        0.03      -13.22     16.01 o 
 -18   6  10        5.22        5.82     15.36 o 
 -16   6  10        0.65       12.53     15.30 o 
 -14   6  10        0.76        9.67     14.43 o 
 -12   6  10      202.51      185.38     16.88 o 
 -10   6  10       35.28       57.42     14.49 o 
  -8   6  10      215.68      220.21     17.26 o 
  -6   6  10       65.52       63.83     14.71 o 
  -4   6  10       11.41       21.41     13.35 o 
  -2   6  10       92.23      107.24     14.71 o 
   0   6  10       40.93       42.13     17.18 o 
   2   6  10       10.38        7.20     13.19 o 
   4   6  10       43.84       52.49     13.94 o 
   6   6  10        3.97       -0.89     14.87 o 
   8   6  10        4.03      -10.06     14.71 o 
  10   6  10        5.06        9.47     15.09 o 
  12   6  10        6.89       -9.77     15.52 o 
  14   6  10        1.12        5.53     17.10 o 
  16   6  10       20.60       20.92     18.51 o 
  18   6  10       44.36       53.67     19.92 o 
 -23   7  10       13.94        3.55     20.40 o 
 -21   7  10        0.00        5.72     16.82 o 
 -19   7  10        4.70        2.17     16.50 o 
 -17   7  10        3.01       12.63     16.06 o 
 -15   7  10        3.20       13.52     15.14 o 
 -13   7  10       13.71       -0.49     14.98 o 
 -11   7  10      106.85      110.60     16.01 o 
  -9   7  10      103.43      120.17     15.74 o 
  -7   7  10      176.13      205.02     16.99 o 
  -5   7  10       15.93        1.58     14.59 o 
  -3   7  10       81.38      101.03     14.76 o 
  -1   7  10      253.38      276.55     22.03 o 
   1   7  10        7.36       -0.30      9.82 o 
   3   7  10        6.12       15.10     14.11 o 
   5   7  10       17.20       24.67     14.65 o 
   7   7  10        2.67       -8.39     14.98 o 
   9   7  10        4.81       18.75     15.09 o 
  11   7  10       24.90       30.98     16.01 o 
  13   7  10        0.39        6.31     16.82 o 
  15   7  10       10.53        2.47     18.12 o 
  17   7  10       63.25       73.70     19.92 o 
 -22   8  10        5.09       15.39     18.83 o 
 -20   8  10        5.30       32.95     17.42 o 
 -18   8  10        6.71        8.98     16.23 o 
 -16   8  10        0.47       -9.96     16.56 o 
 -14   8  10        0.13      -13.62     16.56 o 
 -12   8  10       21.64       21.21     15.36 o 
 -10   8  10        1.06      -10.95     14.81 o 
  -8   8  10       30.47       39.37     14.71 o 
  -6   8  10       84.11       76.76     16.17 o 
  -4   8  10        0.06        8.29     13.89 o 
  -2   8  10       58.80       64.03     14.98 o 
   0   8  10       27.39       38.97     10.05 o 
   2   8  10        8.32       -8.48     15.19 o 
   4   8  10       24.47       30.68     15.30 o 
   6   8  10       26.91       31.37     16.01 o 
   8   8  10        1.89       10.46     15.90 o 
  10   8  10       58.12       49.53     18.12 o 
  12   8  10        0.66        1.87     16.99 o 
  14   8  10       39.82       50.51     18.23 o 
  16   8  10        1.45       12.73     18.02 o 
 -21   9  10        2.19        8.39     18.40 o 
 -19   9  10        0.22       26.64     17.47 o 
 -17   9  10       12.88       38.28     17.42 o 
 -15   9  10        0.93       14.11     17.47 o 
 -13   9  10        1.08       21.01     15.36 o 
 -11   9  10        0.01      -10.66     15.80 o 
  -9   9  10        0.02       -9.77     16.01 o 
  -7   9  10        0.53       26.24     15.09 o 
  -5   9  10       32.82       39.37     16.06 o 
  -3   9  10        4.32       -6.31     15.03 o 
  -1   9  10       26.89       13.32     11.04 o 
   1   9  10       17.62       14.50     10.74 o 
   3   9  10        4.97        0.30     15.41 o 
   5   9  10       52.11       78.73     16.77 o 
   7   9  10       28.52        7.50     17.36 o 
   9   9  10       49.68       53.28     17.75 o 
  11   9  10       11.55       -9.96     18.34 o 
  13   9  10       92.53      103.59     20.08 o 
 -18  10  10       40.91       45.78     20.14 o 
 -16  10  10        0.08       23.78     17.53 o 
 -14  10  10        8.17       28.71     17.64 o 
 -12  10  10       14.62       35.52     16.06 o 
 -10  10  10       35.14       34.53     17.04 o 
  -8  10  10        6.79       21.51     16.01 o 
  -6  10  10        0.01       25.45     16.45 o 
  -4  10  10       36.49       52.09     16.56 o 
  -2  10  10        3.32        1.78     15.95 o 
   0  10  10        2.16        1.38     17.69 o 
   2  10  10       18.36        6.91     16.71 o 
   4  10  10        3.78      -12.23     17.21 o 
   6  10  10       18.76       26.34     17.36 o 
   8  10  10        6.68        1.48     17.53 o 
  10  10  10       14.02        6.02     18.29 o 
  12  10  10       32.55       23.97     19.21 o 
 -15  11  10        1.77      -11.64     19.16 o 
 -13  11  10       10.65        3.45     18.56 o 
 -11  11  10        0.51       -4.24     17.42 o 
  -9  11  10       25.41       29.89     17.91 o 
  -7  11  10        9.14        8.48     17.97 o 
  -5  11  10       44.31       45.58     17.47 o 
  -3  11  10       20.52       24.86     17.04 o 
  -1  11  10       18.35        0.89     12.15 o 
   1  11  10       56.35       89.68     20.93 o 
   3  11  10       59.57       47.75     18.18 o 
   5  11  10       45.16       65.81     18.62 o 
   7  11  10       13.97       38.38     18.62 o 
   9  11  10        7.63      -12.23     18.94 o 
 -12  12  10        3.73       22.20     17.97 o 
 -10  12  10        1.25      -15.00     18.83 o 
  -8  12  10        7.97        2.37     18.23 o 
  -6  12  10       14.49       16.67     18.67 o 
  -4  12  10        3.93      -10.46     18.02 o 
  -2  12  10       39.54       57.72     18.67 o 
   0  12  10        7.99       -7.20     13.28 o 
   2  12  10       21.93       13.12     18.12 o 
   4  12  10        8.20       12.73     18.51 o 
 -25   1  11        5.38       20.03     12.47 o 
 -23   1  11        3.37       -5.33     12.70 o 
 -21   1  11       11.39       45.98     11.05 o 
 -19   1  11        9.57       28.12     10.90 o 
 -17   1  11        0.03        3.65     10.55 o 
 -15   1  11       14.60       12.04     11.81 o 
 -13   1  11        7.16       16.77     14.54 o 
 -11   1  11       10.93        6.41      9.28 o 
  -9   1  11        3.67       10.85     11.07 o 
  -7   1  11        2.11       13.91     13.81 o 
  -5   1  11       18.78        7.60      9.67 o 
  -3   1  11        0.81       -6.81      9.43 o 
  -1   1  11      506.16      463.02     13.42 o 
   1   1  11        4.95        7.10      7.73 o 
   3   1  11      101.17      122.34     10.26 o 
   5   1  11       66.13       69.75     10.17 o 
   7   1  11       65.85       72.22     10.40 o 
   9   1  11       67.04       62.85     10.99 o 
  11   1  11        1.18        4.05     13.67 o 
  13   1  11        3.96       12.53     11.03 o 
  15   1  11        0.90        1.87     26.00 o 
  17   1  11       81.70      101.23     13.64 o 
 -26   2  11        0.34       21.01     18.23 o 
 -24   2  11        0.58       21.61     17.47 o 
 -22   2  11        0.11       -0.30     16.17 o 
 -20   2  11        3.34       -2.76     15.84 o 
 -18   2  11        8.13        5.33     15.58 o 
 -16   2  11        4.14       15.19     15.36 o 
 -14   2  11        0.09        6.81     14.00 o 
 -12   2  11       63.28       58.41     14.00 o 
 -10   2  11       13.96       20.62     13.07 o 
  -8   2  11       10.13       13.32     13.67 o 
  -6   2  11       37.31       40.25     14.37 o 
  -4   2  11        0.05        0.30     13.13 o 
  -2   2  11      270.42      268.65     16.01 o 
   0   2  11       55.54       54.66      9.69 o 
   2   2  11        7.38       14.01     13.29 o 
   4   2  11       62.38       58.41     14.81 o 
   6   2  11        0.32      -12.14     14.81 o 
   8   2  11       88.89       67.39     15.41 o 
  10   2  11      123.33      140.39     16.77 o 
  12   2  11       18.04       15.10     16.28 o 
  14   2  11       42.84       65.91     16.99 o 
  16   2  11        5.00       -6.02     18.62 o 
  18   2  11       69.33       62.65     19.86 o 
 -25   3  11        7.83       -2.76     18.83 o 
 -23   3  11        7.95      -12.04     18.94 o 
 -21   3  11       42.16       65.81     17.80 o 
 -19   3  11       18.46        7.70     15.84 o 
 -17   3  11        0.20      -13.12     16.01 o 
 -15   3  11       10.27        7.60     15.30 o 
 -13   3  11        0.69       -4.24     14.54 o 
 -11   3  11       32.88       28.51     14.11 o 
  -9   3  11       64.31       62.45     15.19 o 
  -7   3  11      120.46      148.49     14.54 o 
  -5   3  11        3.51        6.02     13.51 o 
  -3   3  11       44.32       43.71     13.94 o 
  -1   3  11       70.28       68.87      9.83 o 
   1   3  11       11.89        5.62     12.26 o 
   3   3  11       77.41       69.26     15.03 o 
   5   3  11       89.83       80.01     15.52 o 
   7   3  11        0.07       12.43     14.11 o 
   9   3  11       26.98       12.53     15.68 o 
  11   3  11       50.49       48.44     15.95 o 
  13   3  11       26.65       23.97     17.21 o 
  15   3  11       90.65       84.95     18.73 o 
  17   3  11        4.13      -14.01     19.38 o 
 -24   4  11        5.51       43.21     18.34 o 
 -22   4  11        1.02       11.74     17.15 o 
 -20   4  11       16.05        5.23     17.10 o 
 -18   4  11        3.00        0.20     15.30 o 
 -16   4  11       25.24       14.11     16.56 o 
 -14   4  11        8.12       16.48     14.81 o 
 -12   4  11        0.42        5.33     13.94 o 
 -10   4  11       73.46       67.39     14.81 o 
  -8   4  11      107.83      123.13     16.06 o 
  -6   4  11        9.06       24.96     14.16 o 
  -4   4  11      118.28      118.59     15.58 o 
  -2   4  11      142.62      152.73     14.93 o 
   0   4  11       22.68       18.84     15.95 o 
   2   4  11       94.34      110.11     15.30 o 
   4   4  11       73.16       71.23     14.76 o 
   6   4  11      122.46      128.06     15.95 o 
   8   4  11       12.43        8.39     14.81 o 
  10   4  11        0.00        3.65     15.09 o 
  12   4  11        1.56       18.25     16.12 o 
  14   4  11       18.80       32.06     17.69 o 
  16   4  11        0.33        9.87     18.67 o 
 -23   5  11        0.01      -15.00     18.18 o 
 -21   5  11        2.21        8.78     16.93 o 
 -19   5  11        0.20        5.92     16.01 o 
 -17   5  11       10.51       -7.70     16.60 o 
 -15   5  11       27.52       42.92     15.95 o 
 -13   5  11       73.12       84.16     15.90 o 
 -11   5  11       68.20       74.29     15.63 o 
  -9   5  11      218.39      265.79     18.23 o 
  -7   5  11        0.46       -7.70     14.33 o 
  -5   5  11      176.85      195.65     16.45 o 
  -3   5  11       87.58      105.17     14.87 o 
  -1   5  11       21.18       13.81     10.03 o 
   1   5  11       13.80       15.88     10.27 o 
   3   5  11        3.18        4.05     14.11 o 
   5   5  11        0.16       -4.05     14.93 o 
   7   5  11       11.29       20.23     14.98 o 
   9   5  11        7.47       14.50     15.74 o 
  11   5  11        4.43       -9.37     15.84 o 
  13   5  11        6.08       23.09     17.26 o 
  15   5  11       21.57       -6.12     19.05 o 
 -22   6  11        0.05        0.49     18.18 o 
 -20   6  11        2.97       -8.48     17.04 o 
 -18   6  11        9.14       -9.08     16.71 o 
 -16   6  11       23.26       14.50     16.93 o 
 -14   6  11        0.30      -13.02     15.95 o 
 -12   6  11       74.87       89.19     16.06 o 
 -10   6  11       96.74      126.19     15.80 o 
  -8   6  11       21.03       27.13     15.09 o 
  -6   6  11        7.81       43.71     14.65 o 
  -4   6  11       29.04       26.24     14.65 o 
  -2   6  11        0.69      -11.64     14.65 o 
   0   6  11        1.33       -1.68      9.73 o 
   2   6  11        0.00      -11.74     14.22 o 
   4   6  11       43.93       45.48     15.24 o 
   6   6  11       42.37       34.63     16.39 o 
   8   6  11        2.68       -3.65     15.63 o 
  10   6  11       53.97       76.36     16.71 o 
  12   6  11        3.09        7.70     16.50 o 
  14   6  11        1.40       -3.26     18.73 o 
 -21   7  11        7.99        4.74     18.29 o 
 -19   7  11       21.49       27.03     17.97 o 
 -17   7  11        1.73       -2.76     17.04 o 
 -15   7  11        4.47        4.93     16.66 o 
 -13   7  11       16.12       17.86     16.50 o 
 -11   7  11       10.47       17.56     15.68 o 
  -9   7  11       31.74       30.58     16.23 o 
  -7   7  11       38.21       51.60     16.23 o 
  -5   7  11        4.51       11.05     15.09 o 
  -3   7  11        2.03        2.57     14.71 o 
  -1   7  11       34.10       49.23     10.48 o 
   1   7  11       50.24       62.16     11.14 o 
   3   7  11       14.15       25.65     15.95 o 
   5   7  11       10.99       -3.55     15.90 o 
   7   7  11        0.14        0.00     16.28 o 
   9   7  11       22.42       25.95     17.04 o 
  11   7  11        0.18       11.54     17.15 o 
  13   7  11        8.69        7.10     18.45 o 
 -20   8  11        7.86       -5.33     19.21 o 
 -18   8  11        0.66      -15.00     18.56 o 
 -16   8  11        0.06       11.84     17.91 o 
 -14   8  11       14.43        7.00     17.42 o 
 -12   8  11        1.65       19.34     15.90 o 
 -10   8  11        0.13       27.23     15.80 o 
  -8   8  11       76.03       76.07     17.75 o 
  -6   8  11       15.17       29.50     16.45 o 
  -4   8  11       11.01       22.59     15.95 o 
  -2   8  11        0.26      -12.73     15.46 o 
   0   8  11       41.33       39.27     11.49 o 
   2   8  11        0.05       -9.57     15.30 o 
   4   8  11       30.62       45.58     16.45 o 
   6   8  11        9.23       -3.95     17.53 o 
   8   8  11       65.04       53.57     18.99 o 
  10   8  11        5.59       15.19     17.21 o 
  12   8  11        9.25        2.37     18.29 o 
 -17   9  11       23.29        4.93     19.92 o 
 -15   9  11        0.00       -6.41     17.75 o 
 -13   9  11        4.35        9.37     17.15 o 
 -11   9  11       27.12       43.71     17.64 o 
  -9   9  11        8.59        2.37     18.02 o 
  -7   9  11        2.34      -11.05     16.77 o 
  -5   9  11       24.48       27.13     17.04 o 
  -3   9  11        0.42        3.55     15.58 o 
  -1   9  11       10.25        4.83     11.47 o 
   1   9  11       15.02       17.27     11.74 o 
   3   9  11       14.38       25.65     16.88 o 
   5   9  11        1.63       18.35     16.77 o 
   7   9  11       25.93       57.22     19.21 o 
   9   9  11       16.94       23.48     18.78 o 
  11   9  11       14.64       20.52     19.27 o 
 -16  10  11        0.76       26.05     19.21 o 
 -14  10  11        4.92       28.51     18.34 o 
 -12  10  11        0.58       -4.05     17.91 o 
 -10  10  11       38.38       64.92     18.45 o 
  -8  10  11        2.48      -10.95     17.58 o 
  -6  10  11        0.76       -3.75     17.97 o 
  -4  10  11        2.96       -0.20     17.26 o 
  -2  10  11       13.81       15.79     17.26 o 
   0  10  11        0.08       -5.62     11.84 o 
   2  10  11        0.69        5.33     16.88 o 
   4  10  11        0.04      -14.31     17.36 o 
   6  10  11        2.03       11.94     19.05 o 
   8  10  11        5.68        3.95     18.07 o 
 -11  11  11       20.65       15.59     18.40 o 
  -9  11  11       13.20       15.19     18.23 o 
  -7  11  11       11.33       18.94     18.88 o 
  -5  11  11        1.01        3.06     17.97 o 
  -3  11  11        7.70       -4.83     17.58 o 
  -1  11  11        2.02        4.54     12.70 o 
   1  11  11        0.08       -6.12     12.68 o 
   3  11  11        2.46        5.92     17.86 o 
 -24   0  12        2.34       -3.85     19.05 o 
 -22   0  12        8.44       23.19     18.07 o 
 -20   0  12       15.80       29.50     16.56 o 
 -18   0  12       28.78       49.63     17.36 o 
 -16   0  12      103.76      137.73     19.05 o 
 -14   0  12        2.61       -4.05     15.68 o 
 -12   0  12       92.21      122.83     16.56 o 
 -10   0  12       62.03      114.45     15.30 o 
  -8   0  12       28.67       32.46     14.00 o 
  -6   0  12      141.95      124.41     16.56 o 
  -4   0  12       40.86       38.97     14.49 o 
  -2   0  12      137.27      124.91     15.84 o 
   0   0  12        4.02        2.96     10.11 o 
   2   0  12       70.02      109.12     15.36 o 
   4   0  12      237.47      254.15     18.23 o 
   6   0  12      151.12      152.14     17.15 o 
   8   0  12        3.01       -6.31     15.95 o 
  10   0  12       12.85       25.36     16.12 o 
  12   0  12       69.36       75.67     18.02 o 
  14   0  12       61.80      102.21     19.05 o 
  16   0  12       58.13       71.13     20.46 o 
 -23   1  12        8.82        0.20     13.84 o 
 -21   1  12        2.15        4.74     11.95 o 
 -19   1  12       10.57       21.51     30.93 o 
 -17   1  12       34.36       44.59     12.32 o 
 -15   1  12        3.50       12.92     12.34 o 
 -13   1  12        2.66       22.20     10.45 o 
 -11   1  12       33.64       58.11     14.73 o 
  -9   1  12       25.03       37.10     10.30 o 
  -7   1  12        0.15        6.51     10.19 o 
  -5   1  12       27.73       22.00     10.38 o 
  -3   1  12        4.76        7.60      9.97 o 
  -1   1  12        1.39        4.05      7.03 o 
   1   1  12       57.69       77.84      7.65 o 
   3   1  12      133.41      160.13     15.60 o 
   5   1  12        7.35        2.07     11.05 o 
   7   1  12       33.12       27.92     11.53 o 
   9   1  12        0.03       -9.67     11.72 o 
  11   1  12        2.08        7.99     11.95 o 
  13   1  12        1.89        7.20     12.32 o 
  15   1  12       11.95       -4.34     13.71 o 
 -24   2  12        0.41       30.29     18.40 o 
 -22   2  12        0.20      -14.40     17.58 o 
 -20   2  12        3.34        1.48     16.88 o 
 -18   2  12        0.74        8.39     16.45 o 
 -16   2  12        2.47        4.44     15.74 o 
 -14   2  12        0.00       -3.55     15.46 o 
 -12   2  12        0.63       -8.39     15.24 o 
 -10   2  12       46.09       72.02     15.41 o 
  -8   2  12        2.14       28.12     14.59 o 
  -6   2  12      149.72      183.12     16.88 o 
  -4   2  12        6.41       16.58     14.16 o 
  -2   2  12      127.98      139.11     15.84 o 
   0   2  12        8.61       18.15     29.27 o 
   2   2  12        2.40        7.30     14.33 o 
   4   2  12      162.73      195.65     16.93 o 
   6   2  12       42.34       31.08     16.45 o 
   8   2  12        2.49       -4.05     16.23 o 
  10   2  12       11.71       14.11     16.66 o 
  12   2  12       15.71       19.63     17.04 o 
  14   2  12        2.87        7.50     18.34 o 
 -23   3  12        2.87        1.87     18.88 o 
 -21   3  12        0.65        5.23     17.26 o 
 -19   3  12        3.84       10.26     16.56 o 
 -17   3  12        2.92       24.86     15.58 o 
 -15   3  12        3.83        5.72     16.17 o 
 -13   3  12        0.11        9.96     15.09 o 
 -11   3  12        0.93       12.43     14.76 o 
  -9   3  12       34.05       25.55     15.24 o 
  -7   3  12       72.85       87.51     16.17 o 
  -5   3  12       39.23       49.92     15.52 o 
  -3   3  12        1.78      -11.44     14.87 o 
  -1   3  12        0.01       -3.16     17.50 o 
   1   3  12        1.91       11.44     10.20 o 
   3   3  12       60.18       62.06     16.17 o 
   5   3  12        8.97        2.66     15.68 o 
   7   3  12       32.30       22.79     16.93 o 
   9   3  12        0.91       37.69     15.68 o 
  11   3  12        1.67      -13.02     16.82 o 
  13   3  12        8.11       12.14     17.53 o 
  15   3  12        2.24       31.18     18.73 o 
 -22   4  12        0.37      -14.80     18.23 o 
 -20   4  12        0.61       16.58     16.28 o 
 -18   4  12        0.00      -14.31     17.32 o 
 -16   4  12        7.01       -8.09     16.66 o 
 -14   4  12       10.78       28.41     15.95 o 
 -12   4  12        9.64        7.60     16.06 o 
 -10   4  12       33.12       41.24     16.01 o 
  -8   4  12        3.46       14.50     13.84 o 
  -6   4  12       27.93       31.77     15.95 o 
  -4   4  12       40.46       50.81     15.74 o 
  -2   4  12       72.44       93.83     15.52 o 
   0   4  12       22.89       38.68     10.28 o 
   2   4  12        2.22        1.58     14.93 o 
   4   4  12       22.16        1.58     15.95 o 
   6   4  12       22.66       15.10     16.01 o 
   8   4  12        7.75       -4.83     16.50 o 
  10   4  12        4.32       13.12     16.50 o 
  12   4  12        4.84       22.20     17.15 o 
  14   4  12       22.65       50.91     18.23 o 
 -21   5  12        3.51       10.36     17.86 o 
 -19   5  12        0.66        4.54     17.53 o 
 -17   5  12        0.28        1.78     17.21 o 
 -15   5  12        0.50       -8.68     17.47 o 
 -13   5  12        3.29        5.03     16.50 o 
 -11   5  12        0.05        3.65     15.80 o 
  -9   5  12        3.59        0.89     15.14 o 
  -7   5  12       15.73       19.24     15.68 o 
  -5   5  12        9.00        4.24     15.24 o 
  -3   5  12       28.98       47.16     15.36 o 
  -1   5  12        0.75        6.41     15.58 o 
   1   5  12       72.63       72.12     11.57 o 
   3   5  12        3.70      -11.44     15.90 o 
   5   5  12       22.87       36.21     16.56 o 
   7   5  12       25.20       38.87     17.15 o 
   9   5  12        1.15      -14.60     18.34 o 
  11   5  12       13.95        3.16     18.07 o 
  13   5  12        0.10        4.93     18.02 o 
 -20   6  12        6.93       15.10     17.75 o 
 -18   6  12        0.07       -7.99     17.64 o 
 -16   6  12        0.19        3.55     17.97 o 
 -14   6  12        8.02       15.00     17.75 o 
 -12   6  12       35.89       39.86     16.71 o 
 -10   6  12       13.54        1.78     16.12 o 
  -8   6  12        0.38       11.15     15.95 o 
  -6   6  12        7.88       10.06     16.12 o 
  -4   6  12        5.87        6.51     14.93 o 
  -2   6  12        0.07       -6.81     14.71 o 
   0   6  12        7.29        5.13     11.09 o 
   2   6  12        0.01       18.65     15.74 o 
   4   6  12       28.05       45.58     16.60 o 
   6   6  12        4.09       -4.05     16.93 o 
   8   6  12        5.60      -12.53     18.12 o 
  10   6  12       80.48      103.99     19.10 o 
  12   6  12        0.02      -14.60     19.21 o 
 -19   7  12        6.72        0.49     18.40 o 
 -17   7  12       11.49       12.04     18.83 o 
 -15   7  12        2.73        7.99     18.07 o 
 -13   7  12       68.97       53.18     18.23 o 
 -11   7  12       14.42        6.02     17.86 o 
  -9   7  12       20.76       40.65     16.82 o 
  -7   7  12        9.00        0.79     16.93 o 
  -5   7  12       15.62       57.42     15.95 o 
  -3   7  12        0.21       -2.96     15.84 o 
  -1   7  12        1.96       22.89     11.09 o 
   1   7  12        0.52       -7.70     11.46 o 
   3   7  12        8.14       27.23     16.17 o 
   5   7  12        0.07        3.26     16.71 o 
   7   7  12       32.03       33.84     18.51 o 
   9   7  12       32.82       20.92     18.51 o 
  11   7  12        3.27      -10.66     19.21 o 
 -16   8  12       27.08       45.88     20.19 o 
 -14   8  12        2.03       -3.85     18.40 o 
 -12   8  12       27.28       17.36     17.58 o 
 -10   8  12        4.61       -2.07     17.53 o 
  -8   8  12        3.57        5.53     16.77 o 
  -6   8  12        1.31        4.24     16.66 o 
  -4   8  12       21.92       61.96     16.60 o 
  -2   8  12        0.49       13.71     16.34 o 
   0   8  12        8.22       -5.43     17.10 o 
   2   8  12       22.60       39.46     16.99 o 
   4   8  12        6.52       20.82     17.32 o 
   6   8  12        5.97       28.22     18.12 o 
   8   8  12       14.50       -1.28     19.16 o 
 -13   9  12        2.35      -10.46     18.67 o 
 -11   9  12        0.90      -14.40     17.97 o 
  -9   9  12       16.36       17.66     18.40 o 
  -7   9  12        9.03       21.11     17.80 o 
  -5   9  12        0.09       18.06     16.99 o 
  -3   9  12        7.04       18.15     17.47 o 
  -1   9  12        3.09        2.57     29.30 o 
   1   9  12       19.53       21.80     19.46 o 
   3   9  12       53.96       46.17     18.94 o 
   5   9  12        0.71       11.54     18.18 o 
 -10  10  12        1.51       -6.41     18.62 o 
  -8  10  12        0.12      -14.60     17.75 o 
  -6  10  12        0.01      -16.08     19.53 o 
  -4  10  12        0.33       16.08     17.97 o 
  -2  10  12        1.24        5.53     17.91 o 
   0  10  12        3.36       16.18     12.74 o 
   2  10  12       21.19       22.40     18.45 o 
 -21   1  13        4.36       13.12     12.57 o 
 -19   1  13        0.18       15.49     12.20 o 
 -17   1  13        8.09        7.30     14.00 o 
 -15   1  13       17.85       16.28     20.08 o 
 -13   1  13        0.02       -9.08     18.94 o 
 -11   1  13       33.10       38.68     11.66 o 
  -9   1  13        1.72        5.92     15.30 o 
  -7   1  13       77.64       77.45     11.76 o 
  -5   1  13        6.82       -4.44     11.00 o 
  -3   1  13       16.06        2.57     19.02 o 
  -1   1  13        4.85        3.95      7.74 o 
   1   1  13       15.51       10.06      7.97 o 
   3   1  13        2.75        1.78     11.07 o 
   5   1  13       14.26        3.95     12.11 o 
   7   1  13       26.52       38.08     12.22 o 
   9   1  13        0.04       13.71     17.55 o 
  11   1  13       52.47       58.11     13.59 o 
 -20   2  13        2.54        0.79     17.86 o 
 -18   2  13        3.92      -13.62     18.67 o 
 -16   2  13        0.01       -8.68     17.86 o 
 -14   2  13        5.95        6.02     16.99 o 
 -12   2  13       33.81       58.51     15.58 o 
 -10   2  13        0.74       -3.26     15.90 o 
  -8   2  13       26.97       34.93     16.50 o 
  -6   2  13       49.49       69.85     16.50 o 
  -4   2  13        0.50      -12.83     15.95 o 
  -2   2  13        2.27      -11.94     15.74 o 
   0   2  13        1.88       -3.75     11.11 o 
   2   2  13       31.54       25.16     16.88 o 
   4   2  13       13.54       25.45     16.17 o 
   6   2  13       20.49       34.93     17.26 o 
   8   2  13       11.87       34.43     17.53 o 
  10   2  13        0.31       -4.54     18.29 o 
  12   2  13       33.52       20.82     19.10 o 
 -19   3  13       11.45       -4.74     18.18 o 
 -17   3  13        0.03       12.92     17.64 o 
 -15   3  13       41.72       74.98     18.12 o 
 -13   3  13       34.46       26.74     17.36 o 
 -11   3  13        0.00       11.05     16.23 o 
  -9   3  13       26.72       65.41     16.17 o 
  -7   3  13       14.59       -4.24     17.15 o 
  -5   3  13        4.05        9.77     15.19 o 
  -3   3  13       10.28        9.27     15.41 o 
  -1   3  13        1.42       16.97     10.80 o 
   1   3  13        4.17        4.44     11.05 o 
   3   3  13        5.87        3.75     16.45 o 
   5   3  13       31.50       70.54     16.50 o 
   7   3  13        6.92        7.70     17.32 o 
   9   3  13       36.93       43.21     18.29 o 
  11   3  13        0.30      -15.19     18.56 o 
 -20   4  13        0.39        6.02     18.40 o 
 -18   4  13        0.13       21.21     17.36 o 
 -16   4  13       16.45        0.10     18.62 o 
 -14   4  13       15.71       23.19     17.75 o 
 -12   4  13        1.24       19.34     16.66 o 
 -10   4  13       22.20        2.47     16.82 o 
  -8   4  13        9.51        8.88     16.28 o 
  -6   4  13        2.56       -7.00     16.06 o 
  -4   4  13        3.80       -0.59     15.52 o 
  -2   4  13        2.98       -8.39     16.01 o 
   0   4  13        5.52       -4.93     11.16 o 
   2   4  13        0.14      -11.25     16.28 o 
   4   4  13        2.37       16.77     16.12 o 
   6   4  13       41.61       52.09     18.23 o 
   8   4  13       11.70       29.80     18.07 o 
  10   4  13        0.22       -9.96     18.12 o 
 -19   5  13        9.59       18.55     18.73 o 
 -17   5  13        9.22      -10.46     19.64 o 
 -15   5  13       15.24       11.74     17.97 o 
 -13   5  13        8.37       10.26     17.36 o 
 -11   5  13        0.66       18.25     16.77 o 
  -9   5  13       11.35       21.71     16.45 o 
  -7   5  13        2.35       24.07     15.58 o 
  -5   5  13        1.74        8.68     16.77 o 
  -3   5  13       12.14       26.15     16.28 o 
  -1   5  13        1.43        2.17     11.26 o 
   1   5  13        1.09       -0.79     11.63 o 
   3   5  13        0.14      -14.50     17.69 o 
   5   5  13        7.32       18.25     17.53 o 
   7   5  13        0.01        7.30     17.97 o 
   9   5  13        4.54       -1.78     19.43 o 
 -16   6  13       28.15       31.28     20.14 o 
 -14   6  13        1.99       -7.79     18.62 o 
 -12   6  13        1.44        8.19     17.32 o 
 -10   6  13        3.54        3.55     17.10 o 
  -8   6  13       11.62       23.19     17.15 o 
  -6   6  13        0.15      -13.42     17.58 o 
  -4   6  13        0.02        7.20     16.50 o 
  -2   6  13        8.02        1.09     17.47 o 
   0   6  13        0.20        5.72     11.89 o 
   2   6  13        0.35      -11.74     16.77 o 
   4   6  13       16.34       25.36     18.29 o 
   6   6  13        7.03       25.85     17.64 o 
   8   6  13        1.47        2.86     18.78 o 
 -15   7  13       37.72       53.08     20.40 o 
 -13   7  13        1.88        9.57     19.05 o 
 -11   7  13       10.27       28.61     18.34 o 
  -9   7  13        6.53        1.87     16.88 o 
  -7   7  13        2.87      -13.81     18.34 o 
  -5   7  13        0.01      -14.40     17.42 o 
  -3   7  13       28.43       23.28     17.97 o 
  -1   7  13       14.78       27.72     12.35 o 
   1   7  13       10.25       -0.59     12.45 o 
   3   7  13       31.94       55.64     18.12 o 
   5   7  13        1.91       -3.95     18.56 o 
 -12   8  13        0.00      -12.14     18.78 o 
 -10   8  13        1.42      -15.19     19.21 o 
  -8   8  13        0.79       11.35     18.51 o 
  -6   8  13        6.40        8.78     18.78 o 
  -4   8  13        1.63        8.09     18.02 o 
  -2   8  13       38.81       61.17     18.45 o 
   0   8  13        0.11        8.98     12.41 o 
   2   8  13       13.35       -9.96     19.38 o 
  -5   9  13        0.33        1.09     19.10 o 
  -3   9  13        9.08        1.68     18.18 o 
 -18   0  14        7.88       -2.96     19.92 o 
 -16   0  14        6.91        5.92     18.62 o 
 -14   0  14        2.28       11.25     17.58 o 
 -12   0  14       11.29       23.68     16.88 o 
 -10   0  14        3.09       30.58     16.71 o 
  -8   0  14        0.50        4.64     16.71 o 
  -6   0  14       12.80       16.67     17.10 o 
  -4   0  14        0.18        4.44     16.34 o 
  -2   0  14        7.28       -9.37     17.10 o 
   0   0  14       13.51       11.35     11.91 o 
   2   0  14        2.43        2.37     17.58 o 
   4   0  14       31.21       32.56     18.12 o 
   6   0  14        4.19      -13.62     18.99 o 
   8   0  14        0.69       24.07     18.62 o 
 -17   1  14       18.22       15.39     14.06 o 
 -15   1  14        0.31      -10.95     13.45 o 
 -13   1  14        5.29       18.55     12.51 o 
 -11   1  14        7.11        4.44     14.36 o 
  -9   1  14        0.57       -2.76     14.57 o 
  -7   1  14       16.09       23.09     13.63 o 
  -5   1  14        5.35       -4.05     11.94 o 
  -3   1  14        2.68       -8.39     11.73 o 
  -1   1  14        6.27        6.22     10.30 o 
   1   1  14        1.83        0.39      8.47 o 
   3   1  14       37.43       51.21     16.50 o 
   5   1  14       18.47       40.45     14.11 o 
   7   1  14        0.00       13.62     12.76 o 
 -16   2  14        0.68       -2.37     18.78 o 
 -14   2  14        3.81       22.49     18.12 o 
 -12   2  14        0.05      -14.01     18.12 o 
 -10   2  14        0.46       16.38     17.10 o 
  -8   2  14       15.28       16.08     17.58 o 
  -6   2  14        0.64        5.13     17.58 o 
  -4   2  14       12.34       -9.08     17.80 o 
  -2   2  14        0.01       -6.81     16.93 o 
   0   2  14        0.96       10.85     12.94 o 
   2   2  14        3.91       20.13     17.53 o 
   4   2  14        0.02      -14.01     18.45 o 
   6   2  14       45.14       58.01     19.32 o 
   8   2  14       15.41       -7.30     20.03 o 
 -17   3  14        0.07        4.24     20.14 o 
 -15   3  14        2.56       -0.99     19.10 o 
 -13   3  14        1.78       17.96     17.91 o 
 -11   3  14       21.71       -4.64     18.34 o 
  -9   3  14        1.05      -11.35     17.42 o 
  -7   3  14       12.72       10.46     17.10 o 
  -5   3  14        1.21      -11.54     17.42 o 
  -3   3  14        1.29       22.79     16.50 o 
  -1   3  14        0.24       -9.87     12.13 o 
   1   3  14        1.33       -2.37     12.53 o 
   3   3  14        7.33       -3.35     18.40 o 
   5   3  14        3.32        2.47     18.94 o 
   7   3  14        8.46       18.25     18.78 o 
 -14   4  14        0.32        6.02     19.16 o 
 -12   4  14       21.95       47.65     19.97 o 
 -10   4  14       34.19       34.43     18.73 o 
  -8   4  14        0.99       10.46     17.10 o 
  -6   4  14       10.24       19.34     17.75 o 
  -4   4  14        1.14        3.35     17.32 o 
  -2   4  14        0.81       -2.17     16.93 o 
   0   4  14        0.37      -10.36     12.68 o 
   2   4  14        9.55       17.86     18.12 o 
   4   4  14       19.04        4.44     19.38 o 
   6   4  14       35.92       61.17     20.29 o 
 -13   5  14        2.93        4.64     19.27 o 
 -11   5  14        8.60       -0.69     18.73 o 
  -9   5  14        1.82      -13.81     17.75 o 
  -7   5  14        0.53       -7.99     17.91 o 
  -5   5  14        0.41      -14.70     17.97 o 
  -3   5  14        0.06       10.56     17.36 o 
  -1   5  14        7.37       -3.85     12.93 o 
   1   5  14       10.80       16.77     12.91 o 
   3   5  14       13.41       46.86     18.40 o 
 -10   6  14        0.05        3.55     18.56 o 
  -8   6  14        1.16      -14.80     18.51 o 
  -6   6  14        0.22       15.88     18.94 o 
  -4   6  14        1.77      -14.60     18.67 o 
  -2   6  14        1.76       -4.83     18.40 o 
   0   6  14        0.82       13.81     13.07 o 
   2   6  14        0.07        3.26     17.97 o 
  -5   7  14        0.62       15.29     18.56 o 
 -11   1  15        0.09        7.50     13.37 o 
  -9   1  15       10.30        8.39     13.49 o 
  -7   1  15        0.81      -12.04     24.50 o 
  -5   1  15        1.83        0.79     12.90 o 
  -3   1  15        0.45       16.58     12.49 o 
  -1   1  15        5.59        5.13      9.31 o 
   1   1  15        9.28       21.01      9.38 o 
 -10   2  15        1.94        3.26     18.34 o 
  -8   2  15        0.30        9.96     18.88 o 
  -6   2  15        0.46       14.31     18.88 o 
  -4   2  15        2.66       -8.09     17.75 o 
  -2   2  15        7.96        5.92     18.12 o 
   0   2  15        4.83       -2.17     13.59 o 
  -9   3  15        8.54        9.47     18.23 o 
  -7   3  15        0.09       -9.47     18.56 o 
  -5   3  15        0.10       11.44     18.23 o 
  -3   3  15       10.51       34.83     18.67 o 
  -1   3  15        0.69       -3.26     13.20 o 
                                                 
